# Supplementary material for: Statistical analysis of differential gene expression relative to a fold change threshold on NanoString data of mouse odorant receptor genes
Source: BMC Bioinformatics. 2014 Feb 4;15:39. doi: 10.1186/1471-2105-15-39 (PMC4016238; doi:10.1186/1471-2105-15-39)
Supplement: Additional file 4 — Software. A zip file of a folder containing the functions in R code to use the analytic tools developed here (tTREAT, tTREAT2, running FC model, and MA and MC plots). The folder also contains an R script as an example of how to apply these functions. The ReadMe file illustrates and explains how to use the tools. [file 1471-2105-15-39-S4.zip]

Archive with 54 entries (47 files):
- BMCBioInf.Code.OCT2013/
- BMCBioInf.Code.OCT2013/.DS_Store
- __MACOSX/
- __MACOSX/BMCBioInf.Code.OCT2013/
- __MACOSX/BMCBioInf.Code.OCT2013/._.DS_Store
- BMCBioInf.Code.OCT2013/Data/
- BMCBioInf.Code.OCT2013/Data/.DS_Store
- __MACOSX/BMCBioInf.Code.OCT2013/Data/
- __MACOSX/BMCBioInf.Code.OCT2013/Data/._.DS_Store
- BMCBioInf.Code.OCT2013/Data/.Rapp.history
- __MACOSX/BMCBioInf.Code.OCT2013/Data/._.Rapp.history
- BMCBioInf.Code.OCT2013/Data/MKExample.Gorilla.csv
- __MACOSX/BMCBioInf.Code.OCT2013/Data/._MKExample.Gorilla.csv
- BMCBioInf.Code.OCT2013/Data/ORnaming.csv
- __MACOSX/BMCBioInf.Code.OCT2013/Data/._ORnaming.csv
- __MACOSX/BMCBioInf.Code.OCT2013/._Data
- BMCBioInf.Code.OCT2013/Functions/
- BMCBioInf.Code.OCT2013/Functions/.DS_Store
- __MACOSX/BMCBioInf.Code.OCT2013/Functions/
- __MACOSX/BMCBioInf.Code.OCT2013/Functions/._.DS_Store
- BMCBioInf.Code.OCT2013/Functions/DeGenestTREAT.R
- __MACOSX/BMCBioInf.Code.OCT2013/Functions/._DeGenestTREAT.R
- BMCBioInf.Code.OCT2013/Functions/DeGenestTREAT2stages.R
- __MACOSX/BMCBioInf.Code.OCT2013/Functions/._DeGenestTREAT2stages.R
- BMCBioInf.Code.OCT2013/Functions/DeGenestTREATRunningFC.R
- __MACOSX/BMCBioInf.Code.OCT2013/Functions/._DeGenestTREATRunningFC.R
- BMCBioInf.Code.OCT2013/Functions/doGeNorm.R
- __MACOSX/BMCBioInf.Code.OCT2013/Functions/._doGeNorm.R
- BMCBioInf.Code.OCT2013/Functions/doNanoNormFix.R
- __MACOSX/BMCBioInf.Code.OCT2013/Functions/._doNanoNormFix.R
- BMCBioInf.Code.OCT2013/Functions/LFC.R
- __MACOSX/BMCBioInf.Code.OCT2013/Functions/._LFC.R
- BMCBioInf.Code.OCT2013/Functions/LibFunLoad.OCT2013.R
- __MACOSX/BMCBioInf.Code.OCT2013/Functions/._LibFunLoad.OCT2013.R
- BMCBioInf.Code.OCT2013/Functions/MAplot_Nano.R
- __MACOSX/BMCBioInf.Code.OCT2013/Functions/._MAplot_Nano.R
- BMCBioInf.Code.OCT2013/Functions/MAplot_RFC.R
- __MACOSX/BMCBioInf.Code.OCT2013/Functions/._MAplot_RFC.R
- BMCBioInf.Code.OCT2013/Functions/MCplot.R
- __MACOSX/BMCBioInf.Code.OCT2013/Functions/._MCplot.R
- BMCBioInf.Code.OCT2013/Functions/MGeneStability.R
- __MACOSX/BMCBioInf.Code.OCT2013/Functions/._MGeneStability.R
- BMCBioInf.Code.OCT2013/Functions/NanoBackgroundCorrect.R
- __MACOSX/BMCBioInf.Code.OCT2013/Functions/._NanoBackgroundCorrect.R
- BMCBioInf.Code.OCT2013/Functions/NanoPosContrNorm.R
- __MACOSX/BMCBioInf.Code.OCT2013/Functions/._NanoPosContrNorm.R
- BMCBioInf.Code.OCT2013/Functions/ReadCsvNanoData.R
- __MACOSX/BMCBioInf.Code.OCT2013/Functions/._ReadCsvNanoData.R
- __MACOSX/BMCBioInf.Code.OCT2013/._Functions
- BMCBioInf.Code.OCT2013/GeneralRScriptForNanoStringCartridge.Oct2013.R
- __MACOSX/BMCBioInf.Code.OCT2013/._GeneralRScriptForNanoStringCartridge.Oct2013.R
- BMCBioInf.Code.OCT2013/ReadMe.pdf
- __MACOSX/BMCBioInf.Code.OCT2013/._ReadMe.pdf
- __MACOSX/._BMCBioInf.Code.OCT2013
