# Supplementary material for: Statistical analysis of differential gene expression relative to a fold change threshold on NanoString data of mouse odorant receptor genes
Source: BMC Bioinformatics. 2014 Feb 4;15:39. doi: 10.1186/1471-2105-15-39 (PMC4016238; doi:10.1186/1471-2105-15-39)
Supplement: Additional file 4 — Software. A zip file of a folder containing the functions in R code to use the analytic tools developed here (tTREAT, tTREAT2, running FC model, and MA and MC plots). The folder also contains an R script as an example of how to apply these functions. The ReadMe file illustrates and explains how to use the tools. [file 1471-2105-15-39-S4.zip › BMCBioInf.Code.OCT2013/Data/MKExample.Gorilla.csv]

File Attributes
File name			20110303_MK38-1150-030311_704_01	20110303_MK38-1150-030311_706_02	20110303_MK38-1150-030311_707_03	20110303_MK38-1150-030311_708_04	20110303_MK38-1150-030311_711_05	20110303_MK38-1150-030311_713_06	20110303_MK38-1150-030311_714_07	20110303_MK38-1150-030311_715_08	20110303_MK38-1150-030311_718_09	20110303_MK38-1150-030311_720_10	20110303_MK38-1150-030311_721_11	20110303_MK38-1150-030311_723_12
ID			704	706	707	708	711	713	714	715	718	720	721	723
Owner			Mona	Mona	Mona	Mona	Mona	Mona	Mona	Mona	Mona	Mona	Mona	Mona
Date			3/3//11/11	3/3//11/11	3/3//11/11	3/3//11/11	3/3//11/11	3/3//11/11	3/3//11/11	3/3//11/11	3/3//11/11	3/3//11/11	3/3//11/11	3/3//11/11
File Version			1.6	1.6	1.6	1.6	1.6	1.6	1.6	1.6	1.6	1.6	1.6	1.6
GeneRLF			Gorilla_C742	Gorilla_C742	Gorilla_C742	Gorilla_C742	Gorilla_C742	Gorilla_C742	Gorilla_C742	Gorilla_C742	Gorilla_C742	Gorilla_C742	Gorilla_C742	Gorilla_C742
Comments
Lane Attributes
Lane ID			1	2	3	4	5	6	7	8	9	10	11	12
FOV Count			1150	1150	1150	1150	1150	1150	1150	1150	1150	1150	1150	1150
FOV Counted			1131	1135	1135	1140	1132	1132	1118	1131	1133	1133	1132	1137
Scanner ID			DA45	DA45	DA45	DA45	DA45	DA45	DA45	DA45	DA45	DA45	DA45	DA45
StagePosition			1	1	1	1	1	1	1	1	1	1	1	1
Binding Density			0.69	0.97	1.16	1.08	0.98	1.08	1.04	1.07	1.06	0.94	1.04	1.03
Messages
Reporter Counts
Code Class	Name	Accession	704 +/+	706 +/+	707 +/+	708 +/+	711 +/+	713 +/+	714 -/-	715 -/-	718 -/-	720 -/-	721 -/-	723 -/-
Positive	POS_A(128)	ERCC_00117.1	32812	35070	35276	32303	30767	37111	38718	39448	35600	39422	36852	36157
Positive	POS_B(32)	ERCC_00112.1	8732	9661	10024	9378	8399	10053	10127	10306	9677	10610	9873	9338
Positive	POS_C(8)	ERCC_00002.1	2000	2265	2265	2145	1899	2324	2385	2315	2134	2404	2338	2100
Positive	POS_D(2)	ERCC_00092.1	632	700	716	708	641	748	753	748	638	755	670	639
Positive	POS_E(0.5)	ERCC_00035.1	109	138	117	121	104	152	140	144	135	138	128	127
Positive	POS_F(0.125)	ERCC_00034.1	72	84	91	86	60	75	88	84	70	95	84	76
Negative	NEG_A(0)	ERCC_00096.1	14	23	11	16	11	19	20	23	22	19	17	13
Negative	NEG_B(0)	ERCC_00041.1	18	19	30	24	14	21	18	27	29	30	18	17
Negative	NEG_C(0)	ERCC_00019.1	19	26	20	25	21	16	26	21	18	26	24	17
Negative	NEG_D(0)	ERCC_00076.1	18	25	28	16	13	19	34	29	28	25	32	20
Negative	NEG_E(0)	ERCC_00098.1	19	20	17	18	12	15	18	17	25	23	17	17
Negative	NEG_F(0)	ERCC_00126.1	13	4	9	15	6	10	11	14	10	5	13	9
Negative	NEG_G(0)	ERCC_00144.1	18	39	31	45	23	38	26	42	23	35	32	27
Negative	NEG_H(0)	ERCC_00154.1	33	47	40	51	34	43	46	51	38	39	35	41
Control	Omp	NM_011010.2	89450	105664	120904	109221	107307	124837	135506	129673	123517	108627	132900	133000
Control	Cnga2	NM_007724.2	93503	109030	123031	111226	112383	128876	144886	126235	119455	110971	132601	135925
Control	Adcy3	NM_001159537.1	78943	89455	100913	91651	89516	113402	119954	122365	111880	100031	117159	124617
Control	Ano2	NM_153589.2	5112	5702	6706	5946	5646	7349	8026	9139	7641	6922	8266	8080
Control	Gnal	NM_177137.4	22367	25043	28772	26808	25882	31374	34221	34022	30725	27942	32594	33163
Control	Cnga4	NM_001033317.3	36139	42969	47396	42891	45376	52192	59041	55494	52178	48167	56563	56819
Control	Gap43	NM_008083.2	35859	42943	45635	41272	38385	43747	46701	44912	40694	46936	46878	45931
Control	Gnas	NM_010309.3	58279	62449	72074	68003	62382	70685	67732	74061	69139	80599	75195	73354
Endogenous	Olfr1416		333	383	469	407	353	547	526	640	531	405	654	612
Endogenous	Olfr1415		326	401	548	418	420	527	563	627	556	438	604	591
Endogenous	Olfr1414		558	591	719	620	673	824	888	822	816	737	1045	933
Endogenous	Olfr1413		135	157	192	199	163	193	200	241	189	178	257	236
Endogenous	Olfr1412		628	703	906	812	703	952	1026	1294	1077	782	1038	1154
Endogenous	Olfr1410		250	358	382	352	253	357	471	391	412	300	394	408
Endogenous	Olfr16		482	617	636	589	508	602	1125	997	904	953	938	955
Endogenous	Olfr1408		1224	1441	1554	1406	1272	1595	2109	1897	1736	1987	1794	2009
Endogenous	Olfr1406		838	924	983	868	729	894	1483	1305	1172	1277	1225	1245
Endogenous	Olfr218		847	1058	1155	1049	896	1033	1480	1382	1450	1465	1344	1358
Endogenous	Olfr1404		1714	2024	2286	2077	1950	2203	2785	2636	2800	2833	2691	2640
Endogenous	Olfr418-ps1		444	516	569	494	466	485	782	779	781	796	776	824
Endogenous	Olfr433		728	894	1107	914	920	1025	1282	1368	1158	1172	1198	1301
Endogenous	Olfr432		998	1311	1486	1308	1356	1506	2363	2143	1914	2101	2075	2277
Endogenous	Olfr429		581	771	777	723	564	813	984	986	956	776	788	811
Endogenous	Olfr430		978	1276	1494	1210	1193	1302	1957	1755	1621	1671	1524	1790
Endogenous	Olfr421		516	724	684	625	522	627	1315	813	776	1051	912	1160
Endogenous	Olfr424		2012	2582	3021	2586	2229	2739	3841	3563	3950	3362	3767	3498
Endogenous	Olfr420		2263	2845	3295	2708	2539	2760	4493	4454	4296	3920	3952	4137
Endogenous	Olfr419		1558	1915	2154	1893	1767	2057	2974	3257	2898	2594	2746	2809
Endogenous	Olfr414		1183	1312	1438	1287	1269	1645	1680	1894	1538	1277	1687	1627
Endogenous	Olfr220		1718	2154	2154	2008	1846	2265	2607	2785	2594	2391	2594	2719
Endogenous	Olfr341		838	1111	1121	1059	906	1039	1379	1238	959	1338	1266	1459
Endogenous	Olfr342		1438	1723	2048	1876	1740	2232	2426	2836	2409	1821	2267	2288
Endogenous	Olfr344		1221	1464	1399	1421	1216	1669	1573	1586	960	1155	1455	1636
Endogenous	Olfr348		1348	1689	1925	1506	1520	1680	2589	1917	1843	2295	2354	2406
Endogenous	Olfr50		337	473	452	396	376	464	554	555	511	384	506	465
Endogenous	Olfr3		833	997	1221	1088	1025	1135	1547	1803	1577	1409	1396	1437
Endogenous	Olfr350		424	556	615	571	468	582	856	823	799	726	664	713
Endogenous	Olfr351		607	794	1075	850	763	726	1370	1331	1197	1254	1141	1283
Endogenous	Olfr352		362	524	584	438	420	519	774	681	604	699	749	741
Endogenous	Olfr353		861	1064	1064	963	795	1033	1282	1314	1156	1020	1268	1194
Endogenous	Olfr354		562	713	698	743	675	635	966	1031	879	827	897	880
Endogenous	Olfr355		818	992	1328	1053	1000	1111	1772	1926	1959	1649	1668	1692
Endogenous	Olfr356		331	411	484	470	412	431	768	709	646	642	726	687
Endogenous	Olfr357		576	630	722	629	556	835	843	928	835	732	908	869
Endogenous	Olfr358		1100	1292	1583	1349	1217	1491	2263	2209	2030	1796	1869	1825
Endogenous	Olfr360		2011	2467	2990	2850	2709	3118	4251	4271	3450	3067	3929	3815
Endogenous	Olfr361		536	679	852	700	685	922	880	987	835	648	873	855
Endogenous	Olfr362		932	1107	1197	1132	1031	1303	1638	1778	1511	1158	1554	1496
Endogenous	Olfr368		1109	1443	1744	1481	1429	1598	2199	2201	1988	2009	2024	1973
Endogenous	Olfr992		453	616	659	615	530	624	980	872	814	823	775	823
Endogenous	Olfr995		177	236	297	224	230	201	478	388	332	410	361	383
Endogenous	Olfr996		306	340	375	371	333	398	509	513	497	475	461	431
Endogenous	Olfr1006		3714	4230	4331	4382	4210	4737	5388	5865	5505	5463	4706	5316
Endogenous	Olfr1009		1433	1793	1966	1619	1599	1910	2990	2508	2384	2325	2562	2618
Endogenous	Olfr1012		2465	3271	3269	3281	2747	3224	4590	4258	3821	3874	3577	3848
Endogenous	Olfr1013		1439	1931	2006	1876	1591	1798	2840	2441	2530	2238	2189	2270
Endogenous	Olfr1015		4508	5817	6564	6049	5597	6698	8130	8356	7239	6862	7243	7300
Endogenous	Olfr1016		2428	3035	3014	3084	2789	3275	4334	4209	3919	3496	3636	3725
Endogenous	Olfr1018		3726	4357	5025	4479	4037	5124	7400	6864	5622	4683	5962	5685
Endogenous	Olfr1019		830	1001	1263	987	948	1123	1639	1645	1594	1474	1569	1555
Endogenous	Olfr1025-ps1		2469	3174	3552	3044	2787	3305	4632	4182	4155	3990	3843	4212
Endogenous	Olfr1030		2616	3221	3693	2959	2746	3312	5801	4619	4549	4868	4760	5097
Endogenous	Olfr1031		997	1196	1519	1203	1046	1263	1866	1756	1619	1711	1596	1681
Endogenous	Olfr1037		1358	1722	1990	1760	1576	1764	2841	2644	2538	2449	2415	2585
Endogenous	Olfr1043		570	676	900	667	629	761	1288	958	770	1257	942	1039
Endogenous	Olfr1044		2110	2595	3305	2627	2307	2589	4446	4091	4043	3901	4047	4064
Endogenous	Olfr52		2118	2418	3186	2500	2394	2700	4023	4177	3844	3620	3611	3523
Endogenous	Olfr1045		1746	2229	2507	2042	2169	2191	3164	2939	2715	2856	2857	2837
Endogenous	Olfr1048		1431	1903	2111	1896	1655	1882	3076	2836	2428	2592	2585	2670
Endogenous	Olfr1052		1721	2081	2426	2284	2220	2389	3973	3501	3308	3530	3509	3496
Endogenous	Olfr1054		941	1145	1401	1223	1063	1236	2024	1744	1560	1627	1967	1781
Endogenous	Olfr1055		208	272	230	227	209	224	368	261	454	265	299	375
Endogenous	Olfr1056		1145	1515	1713	1487	1403	1628	2141	1951	1973	1883	1768	1957
Endogenous	Olfr1086		352	499	541	429	422	527	853	749	688	809	678	743
Endogenous	Olfr1090		1130	1463	1325	1485	1443	1524	1614	1955	1633	1468	1705	1638
Endogenous	Olfr1093		1104	1390	1786	1575	1410	1745	2089	2211	1988	1405	2081	2012
Endogenous	Olfr1094		560	725	783	659	612	836	1116	997	902	869	849	851
Endogenous	Olfr1099		1566	1741	2217	1917	1759	2124	2699	2763	2519	1576	2678	2421
Endogenous	Olfr1100		571	684	736	701	659	712	983	1056	834	715	944	933
Endogenous	Olfr1101		494	625	682	626	523	638	929	884	841	800	801	797
Endogenous	Olfr1102		711	948	1120	947	894	926	1385	1233	1138	1210	1040	1090
Endogenous	Olfr1104		2059	2470	2781	2549	2471	3024	4114	4134	3865	3467	3533	3639
Endogenous	Olfr1105		428	479	585	491	479	545	834	818	706	777	693	674
Endogenous	Olfr1106		1242	1563	1743	1534	1467	1627	2394	2281	2258	2311	2174	2062
Endogenous	Olfr259		360	487	466	423	426	510	779	687	622	439	648	635
Endogenous	Olfr1111		887	1117	1240	1218	1063	1195	1741	1737	1700	1587	1515	1462
Endogenous	Olfr1112		1645	1977	2701	2264	1860	2704	2923	3856	3269	1916	2745	2706
Endogenous	Olfr1120		573	706	758	642	632	736	962	984	813	591	809	807
Endogenous	Olfr1121		481	604	709	601	517	698	920	870	802	652	809	759
Endogenous	Olfr1122		764	1062	1132	1007	942	1166	1480	1467	1262	1248	1139	1304
Endogenous	Olfr1123		1526	1701	2240	2023	1654	2110	2401	2969	2572	1879	2467	2674
Endogenous	Olfr1124		1079	1181	1451	1273	1100	1558	1807	1920	1579	1220	1586	1726
Endogenous	Olfr1126		420	530	703	564	424	653	792	841	750	486	744	701
Endogenous	Olfr1151		766	934	983	1055	866	1059	1372	1452	1116	1043	1102	1126
Endogenous	Olfr1152		1469	1708	1884	1784	1658	1800	2554	2559	2259	2147	2264	2278
Endogenous	Olfr1153		839	988	995	1071	894	1073	1359	1611	1346	1033	1210	1219
Endogenous	Olfr1155		1724	2273	2523	2082	1951	2220	3594	3355	2937	3165	3042	3250
Endogenous	Olfr1156		840	985	1108	888	887	1144	1904	1592	1602	1588	1567	1604
Endogenous	Olfr1157		2257	2903	3168	2634	2811	3035	4745	4394	4279	4158	4198	4299
Endogenous	Olfr74		673	881	990	806	928	1097	1284	1220	992	1135	1248	1569
Endogenous	Olfr1161		566	784	912	775	657	868	1171	1188	1069	1000	1023	1031
Endogenous	Olfr73		2361	3144	3417	3131	2891	3325	4694	4956	4396	4440	4014	4130
Endogenous	Olfr1162		2610	3159	3576	3074	3003	3183	5050	4908	4623	4552	4695	4531
Endogenous	Olfr1163		606	839	761	642	646	757	726	737	668	710	781	683
Endogenous	Olfr1164		114	187	170	173	125	155	193	187	181	213	186	148
Endogenous	Olfr1176		4818	6205	7619	6245	5857	6644	9589	8202	8357	9187	9067	8830
Endogenous	Olfr1178		1633	1507	2113	1742	1488	2161	2249	1675	2536	1450	2743	1967
Endogenous	Olfr1179		209	211	185	174	217	259	219	164	221	85	274	175
Endogenous	Olfr1180		171	180	183	138	145	207	205	145	275	81	258	152
Endogenous	Olfr1184		351	391	419	347	392	457	412	431	433	305	499	397
Endogenous	Olfr1186		192	120	133	122	135	201	163	145	135	95	254	153
Endogenous	Olfr1188		427	464	475	434	422	449	615	543	519	664	480	575
Endogenous	Olfr1189		743	929	896	907	791	969	1389	1484	1157	1167	1142	1243
Endogenous	Olfr1208		995	1178	1462	1064	972	1440	1554	1170	1129	718	1103	1325
Endogenous	Olfr1211		1147	1179	1465	1213	1204	1545	1436	1379	1614	1152	1834	1329
Endogenous	Olfr1212		1088	1234	1416	1179	1119	1694	1362	1341	1723	982	1837	1527
Endogenous	Olfr1213		2343	2682	3412	2820	2416	3559	3333	2888	3547	3007	4159	3175
Endogenous	Olfr1214		401	363	509	501	373	635	585	501	472	387	719	647
Endogenous	Olfr1215		586	754	781	776	702	772	906	972	960	804	905	876
Endogenous	Olfr1216		1050	1353	1343	1359	1228	1415	1659	1947	1695	1385	1535	1608
Endogenous	Olfr1220		226	265	286	242	212	298	362	308	420	243	379	331
Endogenous	Olfr1226		603	655	789	725	617	911	934	866	969	646	1149	856
Endogenous	Olfr1230		253	359	350	344	287	373	526	465	430	385	518	450
Endogenous	Olfr1231		1580	1926	2164	2224	1678	2135	2973	3012	2894	2512	2645	2818
Endogenous	Olfr1232		617	787	959	844	768	1008	1022	1192	1184	686	1110	906
Endogenous	Olfr1233		728	838	884	879	720	783	1357	1317	1167	1183	1198	1187
Endogenous	Olfr1234		1307	1584	1898	1704	1472	1801	2645	2769	2398	1702	2173	1979
Endogenous	Olfr1238		1048	1336	1441	1261	1251	1572	1778	2255	1706	1237	1597	1738
Endogenous	Olfr1239		78	125	137	108	99	137	158	154	135	83	133	132
Endogenous	Olfr1240		1774	2042	2569	2391	2155	2711	2842	3160	2973	2165	2865	2864
Endogenous	Olfr1243		82	118	171	138	109	166	194	173	190	110	229	157
Endogenous	Olfr1247		1229	1606	1825	1564	1328	1976	1911	2120	2006	1288	1954	1955
Endogenous	Olfr1254		1653	1842	2215	1834	1719	2356	2620	2688	2178	1519	2413	2379
Endogenous	Olfr1256		621	647	688	571	633	829	656	633	878	524	919	735
Endogenous	Olfr48		1457	1539	1798	1487	1557	2106	1997	1786	2171	1297	2745	2270
Endogenous	Olfr1257		1449	1780	2280	1927	1578	2273	2461	2500	2615	1596	2655	2286
Endogenous	Olfr1258		3610	4551	5007	4887	4167	5424	6208	6986	6692	5266	5896	5987
Endogenous	Olfr1259		3453	4585	4606	4285	4492	4955	5768	6592	5241	5011	5180	5118
Endogenous	Olfr1260		1396	1492	1974	1695	1504	2162	2396	1997	2611	1498	2972	2251
Endogenous	Olfr1261		1783	1851	2532	2108	2051	2573	2946	2645	2795	2148	3324	2811
Endogenous	Olfr1262		1403	1607	2248	1898	1841	2329	2589	2641	2855	1937	2763	2592
Endogenous	Olfr1264		2006	2107	2837	2342	2020	3120	2920	2691	3099	1996	3772	2799
Endogenous	Olfr140		1813	2197	2508	2147	2084	2573	3178	2862	2778	1789	3039	2746
Endogenous	Olfr32		2835	3618	3581	3281	3191	3741	3945	4244	3835	3803	3282	3833
Endogenous	Olfr1270		887	1128	1209	1067	975	1247	1720	1828	1661	1416	1457	1465
Endogenous	Olfr1275		230	229	258	225	211	293	292	233	309	165	318	265
Endogenous	Olfr1276		220	259	258	260	247	318	290	249	314	270	432	299
Endogenous	Olfr1277		212	204	228	186	145	213	310	184	327	155	341	224
Endogenous	Olfr1288		1085	1199	1398	1278	1176	1467	1654	1823	1579	1435	1580	1783
Endogenous	Olfr1289		265	348	353	330	352	416	475	473	374	362	355	422
Endogenous	Olfr1295		1097	1238	1377	1211	1233	1436	1510	1881	1601	1358	1421	1397
Endogenous	Olfr1299		2105	2763	2754	2721	2403	2861	3381	4034	3146	2795	3051	3176
Endogenous	Olfr1301		3554	4188	4895	4256	3883	4777	6118	6551	5816	4055	6035	5538
Endogenous	Olfr1305		494	510	630	546	500	681	743	887	795	541	730	801
Endogenous	Olfr1309		247	294	345	286	273	391	461	356	373	290	567	492
Endogenous	Olfr1310		568	566	666	634	562	884	864	886	771	593	1073	953
Endogenous	Olfr1312		943	1047	1526	1346	1114	1639	1671	1763	1999	1351	2179	1720
Endogenous	Olfr1313		324	361	511	438	414	522	583	539	471	275	567	523
Endogenous	Olfr1314		1794	2167	2341	2139	2054	2523	2543	2903	2306	1724	2375	2525
Endogenous	Olfr1317		381	452	430	469	475	530	603	809	671	515	674	687
Endogenous	Olfr1402		1128	1287	2539	2445	2241	2712	1833	1405	1539	2130	1595	740
Endogenous	Olfr266		229	270	300	260	242	308	303	301	298	350	332	307
Endogenous	Olfr70		977	1273	1632	1545	1281	1574	1679	1597	1425	1721	1515	1606
Endogenous	Olfr71		1338	1644	1936	1963	1705	2039	2281	2138	1877	1966	1818	2041
Endogenous	Olfr275		436	622	755	675	525	764	784	580	543	656	571	614
Endogenous	Olfr273		1576	1936	2270	2405	1930	2337	3204	2688	2574	2602	2274	2489
Endogenous	Olfr272		808	1053	1369	1312	1129	1324	1591	1355	1216	1170	1113	1294
Endogenous	Olfr270		738	1009	1006	1191	773	994	1108	1091	709	879	708	1068
Endogenous	Olfr267		528	656	816	839	760	784	997	1000	938	912	756	960
Endogenous	Olfr62		913	1282	1286	1294	1227	1188	1750	1876	1855	1748	1766	1804
Endogenous	Olfr1342		801	1031	1109	1067	1115	1343	1140	1413	964	963	991	1252
Endogenous	Olfr1341		247	384	366	379	374	453	556	539	408	421	453	497
Endogenous	Olfr1340		908	1191	1361	1160	1071	1213	1828	1771	1518	1892	1594	1695
Endogenous	Olfr1339		447	536	554	506	485	517	795	738	664	716	740	753
Endogenous	Olfr461		1465	1898	1924	1900	1880	1826	1986	1966	1558	2007	1557	2207
Endogenous	Olfr460		928	1206	1475	1536	1171	1303	1958	1864	1665	1661	1477	1707
Endogenous	Olfr459		1064	1399	1858	1655	1396	1794	2573	2446	2067	2282	1939	2264
Endogenous	Olfr457		665	839	1083	1031	881	979	1249	1347	1073	998	987	1059
Endogenous	Olfr455		1561	1711	2106	1901	1711	2340	2209	2596	2218	1769	2505	2452
Endogenous	Olfr453		647	795	835	825	703	775	1164	1086	949	979	963	923
Endogenous	Olfr38		165	182	198	197	193	159	276	251	242	247	236	226
Endogenous	Olfr452		266	269	371	344	303	371	499	442	374	316	441	383
Endogenous	Olfr450		587	660	833	828	690	833	1015	1141	991	878	895	1050
Endogenous	Olfr449		2105	2585	2944	2711	2396	3378	3123	3685	3411	2884	3443	3369
Endogenous	Olfr448		307	394	410	419	292	346	644	508	539	552	589	592
Endogenous	Olfr447		568	688	699	678	603	679	1190	1217	1154	990	1053	1172
Endogenous	Olfr446		1270	1504	1956	1631	1626	1825	2166	2030	1956	1926	1794	1880
Endogenous	Olfr437		1334	1581	1767	1461	1425	1704	2548	2636	2372	2297	2485	2382
Endogenous	Olfr13		189	236	278	260	176	251	366	433	312	296	301	310
Endogenous	Olfr435		799	896	1039	841	895	953	1508	1428	1329	1296	1229	1314
Endogenous	Olfr434		369	445	430	406	354	465	618	594	577	476	544	553
Endogenous	Olfr211		2220	2494	2593	2487	2287	3290	3475	3661	3254	2984	3454	3515
Endogenous	Olfr213		2058	2270	2715	2351	2465	3245	3322	3518	3335	1932	3689	3291
Endogenous	Olfr214		1008	1172	1292	1132	1147	1551	1437	1636	1519	1103	1600	1532
Endogenous	Olfr215		823	1022	994	1032	913	1165	1416	1578	1301	1109	1266	1275
Endogenous	Olfr1344		953	1088	1100	1086	1081	1294	1355	1587	1239	1186	1288	1297
Endogenous	Olfr1336		1430	1561	1953	1633	1776	2188	2165	2405	2473	1501	2394	1936
Endogenous	Olfr1346		622	530	727	591	564	708	700	666	993	851	1052	735
Endogenous	Olfr1347		900	995	1075	898	1024	1406	1430	1461	1584	933	1627	1520
Endogenous	Olfr1348		5481	5646	6986	5526	5782	7418	8421	9021	8932	5716	10113	8068
Endogenous	Olfr1350		894	1094	1090	1023	934	1216	1066	924	1032	948	1044	1118
Endogenous	Olfr309		8694	11040	11773	11164	10519	12235	16077	17093	14362	12826	13962	13600
Endogenous	Olfr308		800	992	1102	1060	925	1064	1537	1556	1302	1038	1203	1118
Endogenous	Olfr307		1901	2324	2703	2058	2299	2485	3028	3136	2398	2434	2549	2655
Endogenous	Olfr305		2011	2534	2826	2519	2144	3037	2878	3057	2529	2364	2969	2823
Endogenous	Olfr303		585	732	787	801	741	851	1043	1067	985	963	978	894
Endogenous	Olfr298		2976	3551	3897	3432	4089	4188	4920	4441	3851	3350	4250	4807
Endogenous	Olfr520		140	175	157	161	121	143	265	292	258	224	250	229
Endogenous	Olfr543		1086	1391	1383	1220	1347	1419	1853	1667	1582	1718	1738	1892
Endogenous	Olfr550		248	298	345	288	210	291	339	327	279	302	288	346
Endogenous	Olfr551		167	238	280	276	245	253	291	299	261	220	255	246
Endogenous	Olfr552		136	169	220	200	167	219	243	260	167	190	207	228
Endogenous	Olfr553		823	1028	1288	1087	937	1059	1243	1286	1148	1107	1078	1121
Endogenous	Olfr554		452	562	622	540	475	574	669	715	652	587	555	561
Endogenous	Olfr555		475	621	705	637	529	619	771	910	785	613	617	683
Endogenous	Olfr556		307	336	376	362	430	380	406	405	386	382	367	373
Endogenous	Olfr557		1722	2246	2614	2151	2097	2238	2611	2811	2249	2210	2202	2379
Endogenous	Olfr558		366	432	440	406	344	443	513	572	482	490	469	471
Endogenous	Olfr33		759	1009	1015	858	861	1096	1176	1306	1165	1018	994	1245
Endogenous	Olfr559		547	628	757	611	538	595	751	759	675	581	721	688
Endogenous	Olfr78		1331	1727	1998	1654	1565	1742	1819	1824	1666	1817	1748	1898
Endogenous	Olfr560		163	230	218	219	167	231	195	181	156	178	157	166
Endogenous	Olfr561		820	1002	1123	927	860	1080	1262	1295	1263	1121	1081	1123
Endogenous	Olfr568		1962	2410	2793	2300	2407	2546	3142	3143	2723	2604	2670	3018
Endogenous	Olfr569		701	905	1055	859	817	824	1172	1128	1043	863	953	1007
Endogenous	Olfr570		1695	2291	2647	2113	2316	2398	2730	2431	2424	2265	2531	2673
Endogenous	Olfr571		880	1030	1020	919	879	1043	1328	1262	929	1534	1124	1207
Endogenous	Olfr572		1519	1966	2398	1779	1789	1935	2365	2420	2396	2074	2158	2260
Endogenous	Olfr575		443	599	680	500	522	600	778	718	629	681	794	791
Endogenous	Olfr576		1002	1375	1693	1308	1276	1511	1514	1678	1643	1486	1504	1762
Endogenous	Olfr577		860	1096	1336	1031	1149	1241	1240	1370	1196	1212	1153	1298
Endogenous	Olfr578		1808	2061	2554	2153	2094	2536	2723	2841	2580	2261	2270	2672
Endogenous	Olfr586		1189	1442	1643	1500	1415	1642	1775	1576	1478	1564	1545	1754
Endogenous	Olfr592		802	1020	856	839	824	892	1040	1169	916	1066	943	1179
Endogenous	Olfr593		181	316	298	228	233	275	326	323	279	279	286	326
Endogenous	Olfr594		1614	1880	2556	2083	1727	2074	2717	2523	2421	2184	2307	2340
Endogenous	Olfr599		1393	2018	2219	2006	1859	2121	2653	2618	2410	2197	2189	2232
Endogenous	Olfr600		1264	1555	1784	1482	1559	1543	1854	1943	1636	1625	1733	1862
Endogenous	Olfr601		1269	1755	2077	1571	1740	1680	2112	2277	1986	1952	1995	2087
Endogenous	Olfr603		2956	3653	4382	3718	3373	3771	5037	4527	4733	4241	4042	4518
Endogenous	Olfr605		114	159	225	161	136	153	145	209	144	161	170	164
Endogenous	Olfr606		800	999	1217	1049	1048	1038	1390	1316	1157	1021	1066	1229
Endogenous	Olfr608		394	585	513	431	393	504	535	488	418	488	520	631
Endogenous	Olfr609		1052	1224	1534	1230	1311	1330	1811	1578	1601	1597	1635	1801
Endogenous	Olfr610		3087	3933	4766	3939	3903	3987	4985	4803	4499	4169	4505	4588
Endogenous	Olfr611		87	102	119	93	77	98	111	117	85	117	106	104
Endogenous	Olfr613		281	366	464	278	263	313	383	347	308	412	328	406
Endogenous	Olfr616		2693	3147	4118	3263	3278	3610	4997	3695	3756	3947	4026	4478
Endogenous	Olfr618		692	863	1103	897	898	977	1167	1207	1072	971	962	1053
Endogenous	Olfr619		1192	1445	1685	1527	1502	1593	1894	1739	1608	1650	1652	1714
Endogenous	Olfr620		1526	2019	2163	1959	1690	1889	2327	2366	2145	1949	1867	2227
Endogenous	Olfr622		825	1005	1328	1070	1038	1212	1089	1279	1192	1136	1150	1270
Endogenous	Olfr243		592	850	941	790	753	826	1041	1078	925	875	744	920
Endogenous	Olfr628		652	907	927	777	755	870	1076	937	797	925	871	1003
Endogenous	Olfr629		403	569	535	486	445	567	517	412	328	471	433	364
Endogenous	Olfr630		557	690	795	604	686	770	732	775	678	750	705	712
Endogenous	Olfr67		1667	1976	2457	2046	2086	2287	2825	2727	2351	2203	2353	2450
Endogenous	Olfr66		964	1302	1446	1260	1226	1315	1672	1557	1300	1255	1410	1575
Endogenous	Olfr64		1247	1550	1853	1507	1480	1731	1717	1850	1570	1598	1489	1705
Endogenous	Olfr632		1199	1583	1787	1510	1479	1628	1924	1919	1693	1726	1754	2050
Endogenous	Olfr638		692	945	1049	889	948	994	1072	1057	891	978	967	1084
Endogenous	Olfr641		856	1139	1042	942	951	906	1372	1140	1058	1128	1027	1231
Endogenous	Olfr642		931	1197	1399	1181	1252	1393	1778	1454	1358	1295	1340	1485
Endogenous	Olfr643		1607	2092	2511	2127	1818	2113	2930	2409	2272	2294	2468	2550
Endogenous	Olfr644		2792	3509	4889	4036	3642	4032	4682	3765	3578	3636	3791	4067
Endogenous	Olfr645		359	528	529	496	471	533	527	385	364	473	458	431
Endogenous	Olfr646		1073	1196	1299	1081	1150	1288	1573	1302	1154	1272	1315	1390
Endogenous	Olfr648		1415	1749	2131	1645	1647	1854	1982	1882	1755	1762	1866	1988
Endogenous	Olfr649		733	867	1054	861	892	885	1037	875	852	756	828	945
Endogenous	Olfr651		860	1045	1205	990	984	1006	1467	1322	1283	1140	1242	1278
Endogenous	Olfr652		1239	1464	1518	1236	1254	1556	1495	1405	1421	1379	1458	1544
Endogenous	Olfr653		2521	3100	3656	3059	3064	3500	3699	3774	3729	3334	3371	3566
Endogenous	Olfr654		1122	1236	1518	1243	1187	1306	1809	1863	1542	1615	1388	1693
Endogenous	Olfr655		664	727	738	605	614	744	906	751	805	848	891	879
Endogenous	Olfr656		888	955	1244	970	930	1140	1359	1376	1081	1080	1078	1265
Endogenous	Olfr659		1325	1460	1662	1441	1360	1476	1896	2100	1706	1688	1655	1741
Endogenous	Olfr664		181	229	248	220	157	179	244	221	207	274	228	234
Endogenous	Olfr665		2914	3569	4512	3692	3625	4090	4239	4847	4297	3951	4289	4295
Endogenous	Olfr667		875	904	1166	928	972	1059	1184	1590	1309	1212	1066	1234
Endogenous	Olfr669		1950	2543	2768	2390	2102	2422	2627	2460	2477	2432	2437	2811
Endogenous	Olfr670		248	292	340	290	297	273	362	353	359	370	337	333
Endogenous	Olfr676		463	562	630	518	547	672	689	597	565	539	557	645
Endogenous	Olfr677		1745	2142	2470	2111	2417	2666	2608	2516	2044	2460	2347	2555
Endogenous	Olfr678		241	304	320	293	287	299	336	339	263	308	289	326
Endogenous	Olfr683		2412	2963	3639	2983	2854	3373	3962	3504	3473	3225	3317	3494
Endogenous	Olfr684		493	600	768	664	576	756	871	804	636	729	736	761
Endogenous	Olfr685		1402	1724	2076	1851	1723	2126	2264	2590	2367	2022	2091	2127
Endogenous	Olfr686		307	378	381	347	321	380	416	414	386	435	363	394
Endogenous	Olfr690		3332	4378	4733	4344	3880	4300	5630	5084	5289	4569	5341	5428
Endogenous	Olfr691		710	978	1078	886	941	985	1314	1374	1279	1044	1165	1227
Endogenous	Olfr692		1235	1594	1692	1507	1588	1669	1414	1594	1242	1599	1657	1755
Endogenous	Olfr693		2306	2913	2823	2943	2648	3146	4023	4397	4059	3363	3638	3576
Endogenous	Olfr694		859	1176	1132	1054	884	1093	1519	1620	1568	1294	1383	1376
Endogenous	Olfr695		2136	2408	2701	2458	2497	3060	3254	3556	2847	2099	3083	3156
Endogenous	Olfr697		241	355	308	272	269	286	308	292	326	382	326	325
Endogenous	Olfr698		1003	1255	1109	1076	1017	1172	1880	1677	1611	1757	1496	1711
Endogenous	Olfr699		1325	1722	1753	1598	1530	1720	2278	2227	1857	1507	2035	2082
Endogenous	Olfr701		222	271	267	284	266	329	365	382	353	224	331	378
Endogenous	Olfr702		90	91	108	124	117	128	180	144	141	109	148	183
Endogenous	Olfr703		269	342	349	358	311	395	452	542	521	322	394	357
Endogenous	Olfr704		2284	2595	3120	2543	2613	3105	3391	3744	3486	2050	3219	3555
Endogenous	Olfr705		1519	1888	2055	1674	1628	2205	2214	2333	2070	1612	2443	2430
Endogenous	Olfr706		1243	1545	1801	1678	1596	1875	1918	2172	1728	1618	2097	1940
Endogenous	Olfr708		843	985	1067	1058	919	1230	1231	1571	1457	1045	1234	1341
Endogenous	Olfr710		185	203	223	208	230	249	334	366	267	229	275	255
Endogenous	Olfr6		2435	2745	3157	2561	2808	4032	3570	3498	3740	3277	4073	3785
Endogenous	Olfr711		885	919	1134	843	912	1286	1391	1197	1493	1075	1553	1283
Endogenous	Olfr2		1620	1745	2045	1924	1786	2414	2386	2373	2683	1715	2958	2614
Endogenous	Olfr713		177	221	213	221	193	215	240	242	216	214	235	222
Endogenous	Olfr714		324	440	395	407	310	472	576	602	407	482	497	541
Endogenous	Olfr17		3264	4031	4321	4229	4004	4678	5312	5934	4820	3906	4634	4778
Endogenous	Olfr715		912	1123	1105	1084	1090	1217	1500	1675	1507	1381	1393	1474
Endogenous	Olfr716		1646	2063	1911	1816	1899	2171	2248	2198	1842	1728	2165	2209
Endogenous	Olfr473		87	126	137	139	137	132	191	168	164	161	154	176
Endogenous	Olfr477		444	591	668	615	520	675	759	803	694	544	675	652
Endogenous	Olfr478		789	976	1093	980	903	1000	1759	1730	1597	1625	1515	1479
Endogenous	Olfr479		1586	2057	2174	2118	1832	2084	2897	2840	2499	2281	2511	2434
Endogenous	Olfr480		200	288	273	288	238	286	425	382	333	400	356	394
Endogenous	Olfr481		597	684	812	660	656	754	1196	1159	1113	1060	1067	1030
Endogenous	Olfr490		314	398	449	345	384	405	632	560	560	542	522	606
Endogenous	Olfr491		909	1080	1319	1204	1174	1395	1560	1740	1532	1217	1622	1576
Endogenous	Olfr493		202	220	236	200	174	236	357	327	218	318	290	306
Endogenous	Olfr494		457	591	600	524	515	608	969	810	683	820	812	863
Endogenous	Olfr497		347	434	421	409	361	419	545	475	393	469	530	514
Endogenous	Olfr502		748	942	948	942	766	971	1344	1230	1131	1039	1235	1190
Endogenous	Olfr504		493	664	678	598	517	669	845	624	507	704	597	743
Endogenous	Olfr506		3170	3991	4647	4046	3391	4294	7037	6014	5217	5706	5755	6109
Endogenous	Olfr507		172	205	185	184	138	169	252	247	225	302	223	254
Endogenous	Olfr508		775	915	1055	913	850	873	1380	1476	1392	1357	1295	1319
Endogenous	Olfr509		1152	1391	1476	1466	1242	1543	1923	1734	1571	1538	1592	1655
Endogenous	Olfr510		282	404	469	395	299	372	594	543	485	544	521	533
Endogenous	Olfr513		109	135	160	162	121	117	124	127	119	140	133	136
Endogenous	Olfr517		225	277	266	326	240	300	412	387	348	364	366	420
Endogenous	Olfr518		615	772	878	813	787	823	1124	1185	1068	1145	1024	1049
Endogenous	Olfr519		254	320	379	336	290	343	476	425	343	496	421	430
Endogenous	Olfr522		1085	1255	1583	1450	1210	1473	2030	2126	1923	1638	1753	1937
Endogenous	Olfr523		2008	2449	2458	2438	2314	2978	3049	3605	3012	2798	3043	3329
Endogenous	Olfr524		501	558	596	566	603	784	707	746	765	642	911	822
Endogenous	Olfr525		1171	1359	1481	1428	1331	1666	1957	2262	1841	1660	1877	1863
Endogenous	Olfr535		1176	1197	1502	1211	1155	1450	1753	1780	1758	1253	1794	1732
Endogenous	Olfr539		309	410	443	373	348	441	469	510	375	364	341	478
Endogenous	Olfr370		968	1189	1417	1363	1150	1580	1316	1722	1439	1104	1293	1521
Endogenous	Olfr371		470	512	580	519	517	561	562	509	382	538	573	565
Endogenous	Olfr24		20	18	29	20	15	27	40	24	21	36	30	27
Endogenous	Olfr828		917	1216	1286	1169	1066	1359	1654	1539	1458	1148	1435	1323
Endogenous	Olfr829		417	583	503	414	470	609	789	618	468	723	619	802
Endogenous	Olfr835		3346	4349	4534	4106	4145	4582	5576	5555	5085	4619	4849	4839
Endogenous	Olfr836		270	391	487	525	422	488	616	616	546	463	468	503
Endogenous	Olfr839-ps1		1290	1494	1589	1439	1421	1630	2341	1933	1752	1706	1878	1911
Endogenous	Olfr843		1524	1800	1772	1795	1695	2119	2628	2636	2470	2234	2601	2435
Endogenous	Olfr844		720	980	914	847	1006	1134	916	864	889	1029	1027	904
Endogenous	Olfr845		2223	2760	3085	2689	2378	3423	3655	3481	2889	2889	3165	3836
Endogenous	Olfr847		1979	2282	2902	2173	2174	2501	3845	3477	3260	3173	2951	2764
Endogenous	Olfr849		2396	3094	3646	3444	3036	3666	4819	4191	3457	3483	3979	4023
Endogenous	Olfr851		760	871	1017	838	800	968	1290	1331	1153	1054	1173	1132
Endogenous	Olfr853		388	472	469	464	396	568	667	568	575	465	577	560
Endogenous	Olfr854		565	716	828	887	801	821	1097	878	872	768	1026	1050
Endogenous	Olfr855		243	310	359	346	308	333	394	364	331	444	394	361
Endogenous	Olfr862		811	982	1079	1032	891	1020	1379	1498	1293	1198	1320	1352
Endogenous	Olfr77		3202	4102	5020	3935	4017	4238	5648	5021	4990	5437	5251	5363
Endogenous	Olfr866		348	896	613	779	426	620	682	829	739	540	609	696
Endogenous	Olfr867		1427	1599	1920	1717	1662	1844	2569	2157	1984	2071	1918	2188
Endogenous	Olfr868		2178	2277	2666	2507	2354	2943	3183	3293	2547	2504	3143	3580
Endogenous	Olfr872		1659	1968	1947	1937	2063	2063	2978	2479	2668	2454	2432	2686
Endogenous	Olfr39		1639	1937	2000	1869	1740	2087	2651	2618	2179	1816	2222	2247
Endogenous	Olfr873		1731	2058	2229	2161	2232	2456	3046	2511	2372	2097	2292	2532
Endogenous	Olfr18		390	396	454	512	472	523	555	450	461	500	563	492
Endogenous	Olfr885		280	384	396	340	283	288	26	21	19	23	24	15
Endogenous	Olfr893		204	241	262	206	194	197	28	28	22	31	21	21
Endogenous	Olfr894		592	755	699	762	673	690	20	24	28	33	17	20
Endogenous	Olfr895		932	1160	1338	1186	1117	1238	18	26	15	17	12	10
Endogenous	Olfr25		356	405	401	467	438	497	37	34	19	30	26	32
Endogenous	Olfr147		647	795	931	781	762	920	31	15	20	32	10	18
Endogenous	Olfr901		800	1109	1051	915	881	1126	47	55	52	41	37	37
Endogenous	Olfr902		159	200	226	231	201	204	91	93	84	76	78	87
Endogenous	Olfr905		737	867	1110	881	768	959	27	26	20	19	17	25
Endogenous	Olfr906		200	225	339	289	297	370	131	127	123	89	128	138
Endogenous	Olfr907		557	724	665	732	730	750	18	19	18	23	21	19
Endogenous	Olfr909		38	51	54	50	44	51	29	24	28	28	30	25
Endogenous	Olfr910		1582	1891	2124	1954	2018	2338	16	25	18	20	22	24
Endogenous	Olfr914		896	1031	1256	1050	892	1255	41	59	44	33	43	39
Endogenous	Olfr916		137	186	184	166	154	155	28	33	23	21	17	16
Endogenous	Olfr917		130	168	222	160	179	165	97	96	91	84	82	79
Endogenous	Olfr921		1111	1181	1529	1313	1050	1525	32	24	18	19	19	17
Endogenous	Olfr922		660	821	1048	812	742	938	18	14	24	19	12	14
Endogenous	Olfr923		1199	1602	1969	1631	1421	1856	70	69	49	47	52	49
Endogenous	Olfr930		426	476	523	518	438	582	10	15	10	10	7	9
Endogenous	Olfr934		861	1071	1079	1002	938	1020	22	26	19	24	18	23
Endogenous	Olfr938		482	623	673	594	568	601	18	34	24	23	23	12
Endogenous	Olfr957		883	1101	1372	1136	1220	1397	20	27	22	15	23	26
Endogenous	Olfr958		959	1214	1346	1255	1123	1272	105	105	92	93	113	87
Endogenous	Olfr959		1373	1653	1931	1709	1563	1964	44	31	28	37	26	21
Endogenous	Olfr148		451	559	658	533	505	512	27	19	20	25	18	27
Endogenous	Olfr960		349	464	499	501	434	506	29	18	28	23	24	19
Endogenous	Olfr961		965	1133	1270	1153	1017	1254	37	40	21	38	37	26
Endogenous	Olfr963		629	848	993	846	745	770	44	36	33	31	24	29
Endogenous	Olfr149		166	224	208	215	153	209	22	16	11	18	16	12
Endogenous	Olfr965		1605	1979	2300	1912	1915	2096	18	28	18	11	25	13
Endogenous	Olfr967		429	536	609	528	490	549	44	33	34	36	28	23
Endogenous	Olfr969		2136	2717	3027	2752	2623	3024	47	35	34	28	35	33
Endogenous	Olfr974		1212	1511	1636	1524	1222	1518	39	27	28	16	29	34
Endogenous	Olfr975		53	57	61	64	39	54	36	34	22	24	36	25
Endogenous	Olfr979		410	575	601	485	398	497	17	20	14	16	22	15
Endogenous	Olfr981		513	645	697	628	587	655	41	48	29	30	41	28
Endogenous	Olfr982		481	600	596	558	553	628	80	91	96	86	77	92
Endogenous	Olfr984		448	550	729	630	493	750	31	34	18	29	27	25
Endogenous	Olfr985		501	602	566	547	535	584	1219	1082	1005	1064	1085	1218
Endogenous	Olfr986		2657	3208	3674	3406	3308	3826	4465	4499	4110	3696	4178	4378
Endogenous	Olfr1357		1614	1975	2420	2139	2067	2036	2823	2723	2663	2620	2653	2784
Endogenous	Olfr1356		319	458	532	440	430	511	619	663	623	514	533	554
Endogenous	Olfr1353		418	539	555	459	408	570	540	633	450	414	548	542
Endogenous	Olfr1352		1712	2134	2365	2243	1818	2389	2464	3120	2770	2143	2447	2311
Endogenous	Olfr1351		288	406	465	463	381	418	682	542	451	645	575	656
Endogenous	Olfr768		797	967	899	884	806	795	1063	945	827	1081	1056	1047
Endogenous	Olfr769		2361	2888	2918	2886	2516	2760	3739	3605	3225	3616	3043	3416
Endogenous	Olfr770		886	992	1067	1078	956	1155	1186	1311	1053	1072	1091	1131
Endogenous	Olfr771		885	1016	1162	1033	967	1189	1399	1326	1118	959	1119	1202
Endogenous	Olfr788		804	1044	1260	1218	1105	1419	1742	1724	1511	1327	1497	1533
Endogenous	Olfr790		557	675	718	690	617	885	1006	1040	981	835	974	951
Endogenous	Olfr791		2466	3040	3479	2961	2914	3139	4646	4049	3375	3622	3751	3719
Endogenous	Olfr794		4077	4707	4834	4888	4237	5111	6990	6469	6472	5420	5731	5660
Endogenous	Olfr796		1337	1389	1484	1364	1323	1673	2004	2052	1807	1389	1873	1899
Endogenous	Olfr801		2221	2669	3116	3031	2543	3108	3908	4262	4102	3019	3741	3770
Endogenous	Olfr803		237	295	292	296	212	298	352	455	402	211	418	418
Endogenous	Olfr806		1950	2481	3058	2640	2222	3252	3738	3799	3388	2571	3404	2989
Endogenous	Olfr807		1069	1353	1478	1372	1151	1349	2070	2172	1831	1652	1773	1760
Endogenous	Olfr808		1444	1703	2069	1714	1665	1799	3299	2897	2437	2659	2645	2438
Endogenous	Olfr809		2913	3624	3791	3149	2599	3091	4487	3153	2625	4029	3735	4677
Endogenous	Olfr811		1768	2454	3041	2492	2276	2672	4265	4369	3828	3520	3821	3467
Endogenous	Olfr812		1921	2590	2803	2194	2288	2590	3465	2250	2312	3206	2912	2865
Endogenous	Olfr247		3208	3739	4531	3944	3552	4064	6364	5869	6083	5772	5839	5707
Endogenous	Olfr820		3048	3523	4629	3937	3437	4524	5063	5929	5153	3457	4991	4760
Endogenous	Olfr821		1568	2220	2414	2299	2035	2165	3187	2931	2731	2514	2514	2332
Endogenous	Olfr822		1039	1246	1521	1212	1111	1343	2098	1896	1506	1685	1662	1787
Endogenous	Olfr827		2292	2849	2577	2619	2466	2663	3840	3630	3213	3496	3180	3784
Endogenous	Olfr56		395	478	469	452	416	485	520	647	610	367	458	485
Endogenous	Olfr1396		1076	1281	1396	1314	1339	1582	1704	1916	1762	1343	1696	1739
Endogenous	Olfr1395		1558	1775	1955	1904	1936	2130	2558	2869	2508	2371	2380	2555
Endogenous	Olfr1394		301	380	394	353	302	352	479	421	545	399	454	516
Endogenous	Olfr1389		1245	1556	1822	1639	1582	1776	2398	2082	2427	2135	2171	2290
Endogenous	Olfr1388		804	977	1109	1106	936	1098	1501	1459	1330	1335	1295	1309
Endogenous	Olfr1378		158	212	221	239	194	234	236	222	260	234	271	253
Endogenous	Olfr1377		1111	1308	1383	1223	1140	1313	1738	1553	1450	1627	1508	1726
Endogenous	Olfr30		262	358	376	333	305	357	504	487	436	441	407	505
Endogenous	Olfr332		1286	1624	1645	1805	1445	1757	2296	2412	2251	1731	2065	2135
Endogenous	Olfr324		281	396	392	434	371	413	493	416	379	372	351	441
Endogenous	Olfr323		1229	1445	1612	1589	1454	1626	2116	2031	1800	1854	1751	1861
Endogenous	Olfr319		1101	1272	1275	1256	1249	1584	1822	1879	1646	1296	1671	1681
Endogenous	Olfr317		163	192	213	213	187	192	320	300	258	280	251	308
Endogenous	Olfr315		420	428	534	433	437	564	587	557	674	473	701	543
Endogenous	Olfr314		833	918	1088	956	890	1231	1184	1237	1074	741	1482	1094
Endogenous	Olfr222		2300	2833	2685	2558	2516	2836	3439	3549	3095	3079	3191	3402
Endogenous	Olfr223		712	910	905	719	748	803	844	727	571	681	739	989
Endogenous	Olfr1		1379	1662	1754	1751	1540	1976	2221	2025	1890	1491	2205	2057
Endogenous	Olfr385		376	524	519	472	444	433	494	519	452	571	542	542
Endogenous	Olfr390		1594	1854	2560	1993	2096	2529	2471	2825	2441	1919	3170	3003
Endogenous	Olfr394		1183	1630	1507	1529	1358	1733	2383	2266	2282	2054	2252	2292
Endogenous	Olfr397		1329	1676	1751	1744	1262	1494	2306	2167	2029	1955	1936	2020
Endogenous	Olfr398		630	786	1102	1016	826	1244	1099	1213	1138	813	1152	1151
Endogenous	Olfr139		963	1275	1388	1213	1044	1167	2065	1865	1761	1724	1754	1917
Endogenous	Olfr399		792	965	1160	1009	911	1062	1764	1438	1338	1446	1481	1665
Endogenous	Olfr401		105	145	157	153	110	129	203	169	137	178	139	151
Endogenous	Olfr411		1774	2154	2476	1981	2035	2254	3196	3147	2754	2859	2730	3044
Endogenous	Olfr412		293	352	376	322	308	363	659	482	462	491	491	539
Endogenous	Olfr464		855	1000	1085	1053	1008	1137	1114	1253	1118	1098	1063	1038
Endogenous	Olfr1370		1813	2301	2424	2329	2091	2468	2925	3160	3174	2696	2688	2639
Endogenous	Olfr1368		639	834	1004	846	820	960	1073	1032	1048	678	1154	989
Endogenous	Olfr1366		1935	2353	2685	2292	2048	2413	3989	3712	3676	3358	3364	3657
Endogenous	Olfr1535		378	404	489	425	407	493	585	552	446	460	548	468
Endogenous	Olfr1364		3308	3858	4575	4112	4039	5231	4774	4488	4675	3421	5144	4655
Endogenous	Olfr1362		1530	1970	2153	1900	1836	2143	2886	2900	2655	2552	2649	2676
Endogenous	Olfr11		838	1106	1031	959	938	1096	1182	1609	1332	1371	1277	1295
Endogenous	Olfr1361		1268	1718	1962	1591	1596	1725	2212	2198	2155	2115	2109	2263
Endogenous	Olfr466		1210	1429	1634	1352	1352	1717	1908	2282	1761	1350	1808	1637
Endogenous	Olfr720		521	517	684	602	582	729	817	549	849	542	1013	776
Endogenous	Olfr31		232	223	297	260	220	306	299	313	398	239	383	362
Endogenous	Olfr722		2322	2730	2954	2255	2639	3303	3505	3421	3190	2538	3458	3419
Endogenous	Olfr728		2766	2917	3723	3209	2834	4309	4431	4372	5000	3418	5837	4589
Endogenous	Olfr729		1425	1426	1711	1395	1388	2030	2156	1678	2067	1921	2564	1978
Endogenous	Olfr730		1828	2245	2441	2258	2078	2864	2934	3314	2614	2133	2901	2751
Endogenous	Olfr731		2245	2505	3093	2641	2604	3834	3502	3436	3305	2481	4144	3601
Endogenous	Olfr734		1332	1800	1896	1903	1738	1956	2561	2444	2337	2308	2137	2308
Endogenous	Olfr735		1140	1501	1690	1526	1431	1918	2085	2542	2005	1566	2036	1928
Endogenous	Olfr736		703	870	1000	815	808	1012	1257	1108	996	860	1170	1125
Endogenous	Olfr738		403	508	543	498	457	561	836	807	654	712	673	738
Endogenous	Olfr740		612	771	954	829	701	940	1066	1079	1066	776	1148	1041
Endogenous	Olfr744		891	1196	1243	1142	1076	1335	1827	1754	1475	1576	1575	1599
Endogenous	Olfr745		1647	2218	2320	1901	1948	2319	3094	2586	2338	2729	2694	2642
Endogenous	Olfr746		355	433	533	426	430	516	1066	832	639	790	730	776
Endogenous	Olfr748		663	739	984	870	744	830	1206	975	875	1242	955	1165
Endogenous	Olfr750		376	483	468	454	488	531	554	544	500	454	521	585
Endogenous	Olfr221		324	601	489	449	482	504	570	493	399	507	553	588
Endogenous	Olfr1513		1421	1833	2172	1721	1636	1991	2682	2482	2118	2335	2407	2719
Endogenous	Olfr1512		804	968	1083	969	965	985	1448	1233	982	1367	1187	1332
Endogenous	Olfr1511		1008	1371	1532	1257	1127	1295	2150	2250	2021	1887	1908	2014
Endogenous	Olfr1510		662	845	878	842	674	782	1352	1334	1282	1062	1163	1204
Endogenous	Olfr1509		2064	1886	2367	1834	1732	2706	3366	2945	3403	2476	3866	2735
Endogenous	Olfr1508		3339	3296	4142	3428	3328	4823	5000	3863	5173	4020	6273	4698
Endogenous	Olfr1507		2629	2594	3429	3518	3035	4422	4053	2781	4371	3433	5653	3974
Endogenous	Olfr49		2101	2593	2960	2824	2598	3049	4003	3615	3357	3443	3158	3641
Endogenous	Olfr284		367	492	455	429	379	516	405	423	351	563	460	453
Endogenous	Olfr283		292	409	382	409	415	466	409	408	348	346	442	448
Endogenous	Olfr282		379	504	434	440	356	521	499	593	415	450	493	587
Endogenous	Olfr281		880	833	1016	936	852	1227	1332	1141	1205	1016	1672	1425
Endogenous	Olfr279		522	558	748	645	622	786	849	742	753	541	1022	940
Endogenous	Olfr161		373	477	460	409	386	503	610	594	500	628	497	604
Endogenous	Olfr15		1677	2085	2433	2152	1952	2665	3120	2914	2570	2118	2983	3014
Endogenous	Olfr19		2827	3893	3928	3359	3435	4402	5456	3536	3750	4359	4085	4856
Endogenous	Olfr166		4311	5192	6353	5122	4980	6830	7702	8182	7425	5546	8053	7658
Endogenous	Olfr167		2255	2645	3090	2541	2398	3459	3877	3316	3482	2629	3917	3468
Endogenous	Olfr174		1959	2381	2780	2447	2228	2723	3655	3835	3593	2355	3381	3324
Endogenous	Olfr183		1080	1197	1487	1247	1110	1542	1632	1144	1727	1407	2164	1531
Endogenous	Olfr186		545	650	650	618	595	693	892	966	851	585	846	775
Endogenous	Olfr187		1273	1477	1714	1602	1480	1771	1816	1887	1814	1526	1883	1753
Endogenous	Olfr202		1232	1716	1838	1605	1456	1681	1913	1554	1501	1943	1545	1802
Endogenous	Olfr63		536	608	636	654	653	762	812	1006	734	674	816	804
Endogenous	Olfr90		54	80	83	82	62	61	65	77	68	92	87	90
Endogenous	Olfr91		950	1165	1208	1203	1168	1403	1733	1831	1652	1405	1492	1616
Endogenous	Olfr93		563	711	727	643	631	848	990	1082	944	716	850	897
Endogenous	Olfr94		682	805	954	885	794	1054	985	1137	1021	908	987	1092
Endogenous	Olfr95		291	313	333	378	344	414	558	503	432	387	392	471
Endogenous	Olfr96		1580	1989	1840	1967	1865	2138	2625	2861	2437	2375	2318	2646
Endogenous	Olfr101		763	918	1120	998	855	1061	1668	1472	1419	1310	1220	1340
Endogenous	Olfr103		808	984	1139	1112	921	1147	1563	1728	1468	1282	1320	1334
Endogenous	Olfr107		187	255	267	232	227	247	375	326	309	310	308	320
Endogenous	Olfr109		2205	2570	2580	2580	2491	2931	3524	3637	3204	2675	3278	3358
Endogenous	Olfr116		2819	3182	3448	3069	3190	3761	3881	3621	3167	3898	3499	3867
Endogenous	Olfr123		631	695	836	784	741	934	1036	985	878	721	1073	968
Endogenous	Olfr124		2409	2486	2964	2725	2296	3095	3916	3444	3680	2953	4298	3515
Endogenous	Olfr125		2570	3125	3342	3269	2990	3638	4369	4725	4104	3422	3871	4176
Endogenous	Olfr131		1771	2091	2225	2181	2073	2337	3403	3388	2916	2555	2744	2701
Endogenous	Olfr137		681	852	856	946	814	963	1267	1311	1224	983	1164	1076
Endogenous	Olfr1419		778	857	1092	930	944	1280	1258	1173	1129	759	1357	1119
Endogenous	Olfr1420		996	1212	1565	1379	1293	1696	1637	1611	1256	1226	1382	1363
Endogenous	Olfr1423		526	537	624	526	540	699	779	859	660	519	740	705
Endogenous	Olfr1426		626	843	1000	847	750	1074	1138	1317	1176	862	1066	1210
Endogenous	Olfr1427		908	1070	1255	1136	1035	1336	1394	1616	1333	1042	1357	1390
Endogenous	Olfr1428		623	713	767	732	726	851	1022	1077	980	694	916	920
Endogenous	Olfr76		515	608	678	627	692	748	847	944	907	665	836	817
Endogenous	Olfr1440		2579	3396	3384	3319	3106	3671	4696	5275	4704	4125	4536	4841
Endogenous	Olfr1441		198	240	297	233	175	274	264	278	236	229	286	244
Endogenous	Olfr1443		1206	1206	1739	1313	1088	2025	1781	1799	2244	1291	2379	1954
Endogenous	Olfr1444		990	1118	1494	1247	1044	1272	2027	1647	1845	1817	1888	1818
Endogenous	Olfr1449		652	809	881	761	697	817	1263	1171	1104	1114	1118	1073
Endogenous	Olfr1450		1695	2151	2228	2011	1998	2354	2161	2010	1646	2310	2105	2026
Endogenous	Olfr1451		950	1185	1363	1239	1084	1406	1762	1167	1316	1565	1504	1558
Endogenous	Olfr1457		415	627	647	583	498	539	655	623	517	687	585	604
Endogenous	Olfr1461		1467	1923	2150	2088	1754	1973	2730	2880	2797	2133	2406	2413
Endogenous	Olfr1462		351	427	468	448	376	413	439	436	372	535	460	413
Endogenous	Olfr1463		3155	4009	4652	4357	3757	4487	5558	6289	6052	4447	5418	5289
Endogenous	Olfr1465		228	258	299	257	220	233	302	301	284	375	327	287
Endogenous	Olfr1466		1192	1557	1936	1691	1350	1782	2304	2430	2229	1815	2077	1934
Endogenous	Olfr1467		1126	1385	1601	1396	1367	1306	2281	2010	1708	2039	1926	2065
Endogenous	Olfr1469		461	502	582	541	433	525	913	707	694	689	715	782
Endogenous	Olfr1490		986	1359	1250	1281	1178	1254	1570	1419	1545	1269	1542	1381
Endogenous	Olfr1491		1085	1424	1508	1504	1127	1488	1552	1949	1370	1419	1362	1296
Endogenous	Olfr1495		749	870	927	793	745	890	1145	1361	1270	1116	1035	1036
Endogenous	Olfr1496		1409	1506	1747	1656	1374	1773	2540	2587	2501	2175	2286	2221
Endogenous	Olfr1497		513	638	675	529	615	645	897	966	820	853	870	811
Endogenous	Olfr1499		184	239	277	190	175	264	362	331	315	358	399	346
Endogenous	Olfr1500		915	1104	1354	1108	1146	1356	1848	1829	1702	1708	1756	1708
Endogenous	Olfr1320		786	934	969	823	734	1024	886	948	830	845	839	895
Endogenous	Olfr1322		1089	1085	1321	1073	941	1321	1800	1617	1675	1004	1819	1481
Endogenous	Olfr1323		703	688	993	907	734	1068	1188	940	1133	804	1472	1164
Endogenous	Olfr1324		1547	2128	2244	2056	1955	2287	2383	2566	2156	1856	2503	2538
Endogenous	Olfr1325		989	1270	1355	1160	1138	1595	1658	1900	1695	1366	1446	1519
