# Supplementary material for: Statistical analysis of differential gene expression relative to a fold change threshold on NanoString data of mouse odorant receptor genes
Source: BMC Bioinformatics. 2014 Feb 4;15:39. doi: 10.1186/1471-2105-15-39 (PMC4016238; doi:10.1186/1471-2105-15-39)
Supplement: Additional file 4 — Software. A zip file of a folder containing the functions in R code to use the analytic tools developed here (tTREAT, tTREAT2, running FC model, and MA and MC plots). The folder also contains an R script as an example of how to apply these functions. The ReadMe file illustrates and explains how to use the tools. [file 1471-2105-15-39-S4.zip › BMCBioInf.Code.OCT2013/Data/ORnaming.csv]

Chromosome	Chromosome_EV	PorHCluster	MOR name	Gene name	Location	Strand	Corder
7	7		Omp	Omp			1
X	20		Cnga2	Cnga2			2
12	12		Adcy3	Adcy3			3
6	6		Ano2	Ano2			4
18	18		Gnal	Gnal			5
7	7		Cnga4	Cnga4			6
16	16		Gap43	Gap43			7
2	2		Gnas	Gnas			8
			Gnai2	Gnai2			9
			Gnao1	Gnao1			10
			Gapdh	Gapdh			11
			Trpc2	Trpc2			12
			Actb	Actb			13
			Reg3g	Reg3g			14
			Cbr2	Cbr2			15
1	1		MOR103-3	Olfr1416	94,376,258-94,377,196	reverse	16
1	1		MOR103-12	Olfr1415	94,387,395-94,388,330	reverse	17
1	1		MOR103-2	Olfr1414	94,407,665-94,408,603	reverse	18
1	1		MOR208-1	Olfr1413	94,469,702-94,470,783	forward	19
1	1		MOR208-4	Olfr1412	94,484,909-94,485,874	forward	20
1	1		MOR208-2	Olfr1410	94,504,416-94,505,424	forward	21
1	1		MOR267-13	Olfr16	174,886,899-174,887,948	forward	22
1	1		MOR267-4	Olfr1408	175,060,414-175,061,346	reverse	23
1	1		MOR267-5	Olfr1406	175,113,631-175,114,563	reverse	24
1	1		MOR267-3	Olfr218	175,133,489-175,134,430	forward	25
1	1		MOR267-2	Olfr1404	175,145,738-175,146,771	forward	26
1	1		MOR267-8, MOR267-12P	Olfr418-ps1	175,200,278-175,201,268	forward	27
1	1		MOR123-1	Olfr433	175,972,064-175,973,067	forward	28
1	1		MOR123-2	Olfr432	175,980,506-175,981,444	forward	29
1	1		MOR105-1	Olfr429	176,019,173-176,020,111	forward	30
1	1		MOR105-5P	Olfr430	176,029,591-176,030,538	forward	31
1	1		MOR105-3	Olfr421	176,047,255-176,048,166	reverse	32
1	1		MOR105-2	Olfr424	176,066,877-176,067,824	forward	33
1	1		MOR105-10	Olfr420	176,088,906-176,089,871	forward	34
1	1		MOR267-6	Olfr419	176,180,115-176,181,056	reverse	35
1	1		MOR103-10	Olfr414	176,360,561-176,361,515	forward	36
1	1		MOR103-17	Olfr220	176,379,377-176,379,733	forward	37
2	2		MOR137-2	Olfr335-ps	36,157,017-36,157,999	forward	38
2	2		MOR136-16P	Olfr337-ps1	36,192,148-36,192,600	forward	39
2	2		MOR136-1	Olfr340	36,308,107-36,309,045	forward	40
2	2		MOR136-2	Olfr341	36,334,707-36,335,648	reverse	41
2	2		MOR136-4	Olfr342	36,382,908-36,383,961	forward	42
2	2		MOR136-12	Olfr344	36,424,120-36,425,049	forward	43
2	2		MOR136-8	Olfr348	36,639,796-36,642,988	forward	44
2	2		MOR136-6	Olfr50	36,648,758-36,649,888	forward	45
2	2		MOR136-14	Olfr3	36,667,669-36,668,610	reverse	46
2	2		MOR136-13	Olfr350	36,705,568-36,706,506	forward	47
2	2		MOR127-2	Olfr351	36,714,004-36,715,878	reverse	48
2	2		MOR136-10	Olfr352	36,725,088-36,726,035	forward	49
2	2		MOR127-3	Olfr353	36,745,431-36,746,366	reverse	50
2	2		MOR127-4	Olfr354	36,762,431-36,763,514	forward	51
2	2		MOR138-2	Olfr355	36,782,700-36,783,632	reverse	52
2	2		MOR134-1	Olfr356	36,792,641-36,793,588	forward	53
2	2		MOR138-3	Olfr357	36,852,247-36,853,338	forward	54
2	2		MOR159-4	Olfr358	36,860,140-36,861,132	reverse	55
2	2		MOR159-1	Olfr360	36,921,266-36,924,780	forward	56
2	2		MOR159-3	Olfr361	36,940,298-36,941,266	reverse	57
2	2		MOR158-1	Olfr362	36,960,215-36,961,168	reverse	58
2	2		MOR128-1	Olfr367-ps	37,122,486-37,127,069	forward	59
2	2		MOR178-1	Olfr368	37,187,269-37,188,550	forward	60
2	2		MOR203-1	Olfr992	85,239,759-85,240,688	reverse	61
2	2		MOR203-2	Olfr993	85,254,090-85,255,034	reverse	62
2	2		MOR203-3	Olfr995	85,278,366-85,279,313	reverse	63
2	2		MOR175-4	Olfr996	85,419,372-85,420,439	forward	64
2	2		MOR175-5	Olfr998	85,430,699-85,431,643	forward	65
2	2		MOR213-4	Olfr1006	85,514,368-85,518,898	reverse	66
2	2		MOR175-3	Olfr1009	85,561,564-85,562,508	forward	67
2	2		MOR213-1, MOR213-1_p, MOR213-7P	Olfr1010	85,593,520-85,594,463	forward	68
2	2		MOR213-6	Olfr1012	85,599,161-85,600,531	reverse	69
2	2		MOR213-2	Olfr1013	85,609,960-85,610,877	forward	70
2	2		MOR213-3	Olfr1015	85,625,631-85,626,646	forward	71
2	2		MOR213-9	Olfr1016	85,639,496-85,640,425	reverse	72
2	2		MOR260-5	Olfr1018	85,663,130-85,664,065	forward	73
2	2		MOR180-1	Olfr1019	85,679,954-85,682,393	reverse	74
2	2		MOR196-6_p; MOR196-5P	Olfr1025-ps1	85,758,084-85,759,047	forward	75
2	2		MOR196-2	Olfr1030	85,823,999-85,824,955	forward	76
2	2		MOR200-1	Olfr1031	85,831,976-85,832,986	forward	77
2	2		MOR171-52, MOR256-34P	Olfr1037	85,922,101-85,925,932	reverse	78
2	2		MOR185-7	Olfr1043	86,002,160-86,003,104	reverse	79
2	2		MOR185-4	Olfr1044	86,011,028-86,011,972	reverse	80
2	2		MOR185-6; IE6	Olfr52	86,021,307-86,022,266	reverse	81
2	2		MOR185-2	Olfr1045	86,037,960-86,038,907	reverse	82
2	2		MOR187-2	Olfr1048	86,076,028-86,076,990	reverse	83
2	2		MOR172-1	Olfr1052	86,137,975-86,139,941	forward	84
2	2		MOR188-2	Olfr1054	86,172,573-86,173,511	reverse	85
2	2		MOR186-1	Olfr1055	86,186,881-86,187,921	reverse	86
2	2		MOR186-2	Olfr1056	86,195,596-86,196,537	reverse	87
2	2		MOR179-2	Olfr1086	86,516,556-86,517,488	reverse	88
2	2		MOR188-4	Olfr1090	86,593,952-86,594,893	reverse	89
2	2		MOR179-6	Olfr1093	86,625,889-86,628,078	forward	90
2	2		MOR179-7	Olfr1094	86,668,833-86,669,979	forward	91
2	2		MOR206-3	Olfr1099	86,798,675-86,799,613	reverse	92
2	2		MOR206-4	Olfr1100	86,817,986-86,818,951	reverse	93
2	2		MOR179-3	Olfr1101	86,828,399-86,829,331	reverse	94
2	2		MOR179-4	Olfr1102	86,842,128-86,843,424	forward	95
2	2		MOR207-1	Olfr1104	86,861,767-86,862,699	reverse	96
2	2		MOR172-7; MOR0-6P	Olfr1105	86,873,438-86,874,376	reverse	97
2	2		MOR172-6	Olfr1106	86,888,453-86,889,391	reverse	98
2	2		MOR172-3	Olfr259	86,947,604-86,948,542	reverse	99
2	2		MOR181-2	Olfr1111	86,989,878-86,990,816	reverse	100
2	2		MOR264-6	Olfr1112	87,031,846-87,032,802	forward	101
2	2		MOR264-2	Olfr1120	87,197,583-87,198,593	forward	102
2	2		MOR264-18	Olfr1121	87,211,691-87,212,635	forward	103
2	2		MOR264-1	Olfr1122	87,227,813-87,228,892	forward	104
2	2		MOR264-17	Olfr1123	87,258,207-87,259,178	forward	105
2	2		MOR264-24, MOR264-3	Olfr1124	87,274,646-87,275,602	forward	106
2	2		MOR264-5	Olfr1126	87,297,324-87,298,268	forward	107
2	2		MOR177-9	Olfr1151	87,697,334-87,698,546	forward	108
2	2		MOR177-12	Olfr1152	87,708,150-87,709,082	forward	109
2	2		MOR177-7	Olfr1153	87,736,334-87,738,522	forward	110
2	2		MOR174-10	Olfr1155	87,782,839-87,783,783	reverse	111
2	2		MOR174-3	Olfr1156	87,789,417-87,790,388	reverse	112
2	2		MOR174-1	Olfr1157	87,802,109-87,803,047	reverse	113
2	2		MOR174-4; mOR-EV	Olfr74	87,813,864-87,814,820	reverse	114
2	2		MOR174-2	Olfr1161	87,864,859-87,865,867	forward	115
2	2		MOR174-9; mOR-EG	Olfr73	87,874,353-87,875,294	reverse	116
2	2		MOR174-14	Olfr1162	87,889,835-87,890,779	reverse	117
2	2		MOR174-8	Olfr1163	87,910,587-87,911,537	reverse	118
2	2		MOR174-11	Olfr1164	87,933,111-87,934,091	reverse	119
2	2		MOR174-5	Olfr1176	88,179,724-88,180,671	forward	120
2	2		MOR225-6P	Olfr1178	88,231,406-88,232,377	forward	121
2	2		MOR225-2	Olfr1179	88,242,166-88,243,089	reverse	122
2	2		MOR225-1	Olfr1180	88,251,884-88,252,813	reverse	123
2	2		MOR225-3	Olfr1184	88,326,891-88,327,826	forward	124
2	2		MOR230-11	Olfr1186	88,365,658-88,366,747	forward	125
2	2		MOR238-2	Olfr1188	88,399,628-88,400,566	forward	126
2	2		MOR237-2	Olfr1189	88,431,963-88,432,883	forward	127
2	2		MOR225-4	Olfr1208	88,736,826-88,737,752	reverse	128
2	2		MOR233-16P, MOR233-21	Olfr1211	88,769,535-88,770,470	reverse	129
2	2		MOR233-17, MOR233-20	Olfr1212	88,798,625-88,799,714	forward	130
2	2		MOR233-7	Olfr1213	88,813,111-88,814,046	reverse	131
2	2		MOR233-8	Olfr1214	88,827,422-88,828,357	reverse	132
2	2		MOR233-13	Olfr1215	88,841,505-88,842,443	reverse	133
2	2		MOR233-9	Olfr1216	88,853,284-88,854,219	reverse	134
2	2		MOR233-5	Olfr1220	88,937,147-88,938,082	reverse	135
2	2		MOR233-2	Olfr1226	89,033,257-89,034,189	reverse	136
2	2		MOR237-1	Olfr1230	89,136,508-89,137,425	reverse	137
2	2		MOR235-2	Olfr1231	89,142,806-89,143,747	reverse	138
2	2		MOR233-18	Olfr1232	89,165,400-89,166,335	reverse	139
2	2		MOR238-1	Olfr1233	89,179,540-89,180,457	reverse	140
2	2		MOR231-2	Olfr1234	89,202,640-89,205,022	reverse	141
2	2		MOR231-11	Olfr1238	89,246,287-89,247,234	reverse	142
2	2		MOR231-3	Olfr1239	89,257,651-89,258,568	reverse	143
2	2		MOR231-8	Olfr1240	89,279,490-89,280,434	reverse	144
2	2		MOR231-4	Olfr1243	89,367,648-89,371,252	reverse	145
2	2		MOR231-12	Olfr1245	89,414,958-89,415,881	reverse	146
2	2		MOR231-6	Olfr1247	89,449,199-89,454,179	reverse	147
2	2		MOR231-13	Olfr1254	89,628,563-89,633,327	reverse	148
2	2		MOR231-1	Olfr1256	89,675,180-89,681,290	reverse	149
2	2		MOR232-5	Olfr48	89,684,223-89,685,128	reverse	150
2	2		MOR232-1	Olfr1257	89,718,601-89,721,914	forward	151
2	2		MOR232-3	Olfr1258	89,767,476-89,771,002	forward	152
2	2		MOR232-9	Olfr1259	89,782,302-89,784,270	reverse	153
2	2		MOR232-2	Olfr1260	89,814,866-89,818,869	forward	154
2	2		MOR234-3	Olfr1261	89,831,395-89,834,552	forward	155
2	2		MOR234-1	Olfr1262	89,840,302-89,843,527	forward	156
2	2		MOR236-1	Olfr1264	89,861,295-89,862,221	reverse	157
2	2		MOR235-1	Olfr140	89,891,571-89,903,751	reverse	158
2	2		MOR227-7P, MOR227-9_p, MTPCR05	Olfr32	89,978,368-89,979,683	reverse	159
2	2		MOR227-1	Olfr1270	89,989,247-89,990,161	reverse	160
2	2		MOR245-18	Olfr1275	111,071,010-111,071,948	reverse	161
2	2		MOR245-10	Olfr1276	111,097,274-111,098,242	forward	162
2	2		MOR248-11	Olfr1277	111,109,611-111,110,522	reverse	163
2	2		MOR245-9	Olfr1288	111,318,919-111,319,881	forward	164
2	2		MOR245-6	Olfr1289	111,323,507-111,324,520	forward	165
2	2		MOR248-10	Olfr1295	111,404,661-111,405,599	reverse	166
2	2		MOR248-8	Olfr1299	111,501,610-111,505,323	forward	167
2	2		MOR248-5	Olfr1301	111,594,408-111,595,346	forward	168
2	2		MOR245-8	Olfr1305	111,713,072-111,714,010	reverse	169
2	2		MOR245-5	Olfr1309	111,823,291-111,824,253	reverse	170
2	2		MOR245-3	Olfr1310	111,848,403-111,849,341	reverse	171
2	2		MOR245-20	Olfr1312	111,882,234-111,883,187	reverse	172
2	2		MOR245-23	Olfr1313	111,911,803-111,912,738	reverse	173
2	2		MOR245-2	Olfr1314	111,931,918-111,932,856	reverse	174
2	2		MOR245-4	Olfr1317	111,982,104-111,983,054	forward	175
3	3		MOR217-1	Olfr1402	97,214,140-97,215,102	reverse	176
3	3		MOR122-2	Olfr266	106,624,525-106,625,475	reverse	177
4	4		MOR262-10, mOR6	Olfr70	43,707,872-43,713,679	reverse	178
4	4		MOR262-4, mOR17	Olfr71	43,718,500-43,723,103	reverse	179
4	4		MOR262-2	Olfr275	52,838,271-52,839,230	forward	180
4	4		MOR262-8	Olfr273	52,868,430-52,871,338	reverse	181
4	4		MOR262-7	Olfr272	52,923,705-52,932,044	reverse	182
4	4		MOR262-9	Olfr270	52,983,495-52,984,439	forward	183
4	4		MOR262-1	Olfr267	58,797,651-58,798,592	reverse	184
4	4		MOR258-5	Olfr62	118,338,124-118,339,072	forward	185
4	4		MOR258-3	Olfr1342	118,362,081-118,363,055	reverse	186
4	4		MOR258-1	Olfr1341	118,381,015-118,382,952	forward	187
4	4		MOR258-6	Olfr1340	118,398,854-118,399,801	forward	188
4	4		MOR258-2	Olfr1339	118,407,136-118,408,083	forward	189
6	6		MOR120-3	Olfr461	40,494,035-40,494,976	reverse	190
6	6		MOR120-2	Olfr460	40,521,356-40,522,416	forward	191
6	6		MOR120-1	Olfr459	41,721,352-41,722,296	reverse	192
6	6		MOR257-1	Olfr457	42,421,234-42,422,175	reverse	193
6	6		MOR0-17P	Olfr455	42,488,066-42,489,443	reverse	194
6	6		MOR257-8P	Olfr453	42,694,038-42,694,991	forward	195
6	6		MOR257-2	Olfr38	42,712,053-42,713,006	forward	196
6	6		MOR257-5P	Olfr452	42,740,040-42,740,993	forward	197
6	6		MOR257-3	Olfr450	42,767,472-42,768,404	forward	198
6	6		MOR103-1	Olfr449	42,787,882-42,788,817	forward	199
6	6		MOR261-13	Olfr448	42,846,452-42,847,384	forward	200
6	6		MOR261-1	Olfr447	42,861,524-42,862,456	forward	201
6	6		MOR261-12	Olfr446	42,877,232-42,878,158	forward	202
6	6		MOR261-11	Olfr437	43,117,059-43,117,991	forward	203
6	6		MOR261-6	Olfr13	43,123,951-43,125,004	forward	204
6	6		MOR261-5	Olfr435	43,151,645-43,152,586	forward	205
6	6		MOR261-10	Olfr434	43,166,882-43,167,937	forward	206
6	6		MOR253-9	Olfr211	116,443,629-116,444,558	forward	207
6	6		MOR119-3	Olfr213	116,490,473-116,491,456	forward	208
6	6		MOR119-1	Olfr214	116,506,445-116,507,407	forward	209
6	6		MOR119-2	Olfr215	116,532,030-116,532,962	reverse	210
7	7		MOR124-1	Olfr1344	6,351,425-6,394,402	forward	211
7	7		MOR103-7	Olfr1336	6,413,222-6,414,166	forward	212
7	7		MOR103-6	Olfr1346	6,426,799-6,427,864	forward	213
7	7		MOR103-11	Olfr1347	6,440,624-6,441,587	reverse	214
7	7		MOR103-9	Olfr1348	6,453,997-6,455,036	reverse	215
7	7		MOR222-3	Olfr1350	6,522,704-6,523,630	forward	216
7	7		MOR251-4P	Olfr309	93,454,695-93,455,621	reverse	217
7	7		MOR104-1	Olfr308	93,469,505-93,470,560	reverse	218
7	7		MOR219-1	Olfr307	93,483,916-93,484,927	reverse	219
7	7		MOR219-2	Olfr305	93,511,886-93,512,845	reverse	220
7	7		MOR219-3P	Olfr304	93,534,167-93,535,168	reverse	221
7	7		MOR104-2	Olfr303	93,543,006-93,544,045	reverse	222
7	7		MOR219-4	Olfr298	93,637,061-93,638,059	reverse	223
7	7		MOR219-5	Olfr294	93,764,146-93,765,153	reverse	224
7	7		MOR101-1	Olfr520	106,883,655-106,884,605	forward	225
7	7		MOR42-2	Olfr543	109,625,287-109,626,416	reverse	226
7	7		MOR42-1	Olfr545			227
7	7		MOR31-4	Olfr547	109,683,263-109,684,202	forward	228
7	7		MOR16-1	Olfr550	109,726,983-109,728,020	forward	229
7	7		MOR29-1	Olfr551	109,736,255-109,737,333	reverse	230
7	7		MOR28-1	Olfr552	109,752,870-109,753,823	forward	231
7	7		MOR25-2	Olfr553	109,762,521-109,763,501	reverse	232
7	7		MOR25-1	Olfr554	109,788,762-109,789,715	forward	233
7	7		MOR10-1	Olfr555	109,807,337-109,808,284	forward	234
7	7		MOR41-1	Olfr556	109,818,415-109,819,437	forward	235
7	7		MOR18-3	Olfr557	109,846,730-109,847,786	forward	236
7	7		MOR18-1	Olfr558	109,850,845-109,860,568	forward	237
7	7		MOR11-2	Olfr33	109,861,910-109,862,925	reverse	238
7	7		MOR11-1	Olfr559	109,872,003-109,873,024	reverse	239
7	7		MOR18-2	Olfr78	109,889,235-109,907,985	reverse	240
7	7		MOR14-1	Olfr560	109,951,994-109,952,944	forward	241
7	7		MOR14-2	Olfr561	109,923,009-109,924,079	forward	242
7	7		MOR14-10	Olfr564	109,951,994-109,952,944	forward	243
7	7		MOR14-11	Olfr568	110,025,636-110,026,577	forward	244
7	7		MOR30-1	Olfr569	110,035,721-110,036,665	reverse	245
7	7		MOR8-3	Olfr570	110,048,856-110,049,900	forward	246
7	7		MOR21-1	Olfr571	110,057,383-110,058,351	reverse	247
7	7		MOR10-2	Olfr572	110,076,144-110,077,100	forward	248
7	7		MOR14-9	Olfr574	110,096,981-110,098,021	forward	249
7	7		MOR8-1	Olfr575	110,100,968-110,104,134	reverse	250
7	7		MOR8-5	Olfr576	110,113,616-110,114,827	forward	251
7	7		MOR7-2	Olfr577	110,121,566-110,122,504	reverse	252
7	7		MOR7-1	Olfr578	110,132,735-110,133,676	reverse	253
7	7		MOR30-2	Olfr584			254
7	7		MOR8-7, MOR8-2	Olfr586	110,270,343-110,271,296	reverse	255
7	7		MOR32-3	Olfr589	110,303,306-110,304,259	reverse	256
7	7		MOR32-13	Olfr592	110,333,317-110,336,055	forward	257
7	7		MOR24-2	Olfr593	110,360,376-110,361,359	forward	258
7	7		MOR32-10	Olfr594	110,368,157-110,369,243	forward	259
7	7		MOR23-1	Olfr599	110,486,526-110,487,575	forward	260
7	7		MOR39-1	Olfr600	110,494,496-110,495,443	reverse	261
7	7		MOR24-3	Olfr601	110,506,738-110,507,727	reverse	262
7	7		MOR32-2	Olfr603	110,531,576-110,532,514	reverse	263
7	7		MOR24-5	Olfr605	110,590,691-110,591,635	reverse	264
7	7		MOR17-2	Olfr606	110,599,853-110,600,812	forward	265
7	7		MOR26-3	Olfr608	110,618,555-110,619,505	forward	266
7	7		MOR9-1	Olfr609	110,640,429-110,641,393	reverse	267
7	7		MOR9-2	Olfr610	110,654,511-110,655,458	reverse	268
7	7		MOR15-4	Olfr611	110,665,925-110,666,896	reverse	269
7	7		MOR20-1	Olfr613	110,698,882-110,704,018	forward	270
7	7		MOR19-1	Olfr616	110,712,838-110,713,912	reverse	271
7	7		MOR31-9	Olfr618	110,745,832-110,746,788	forward	272
7	7		MOR31-5	Olfr619	110,752,103-110,753,226	forward	273
7	7		MOR4-1	Olfr620	110,759,924-110,760,865	reverse	274
7	7		MOR26-1	Olfr622	110,787,646-110,788,750	reverse	275
7	7		MOR22-4, Olfr627 (old)	Olfr243	110,865,110-110,866,060	forward	276
7	7		MOR22-1, MOR22-4P, MOR22-4P, Olfr1526-ps1	Olfr628	110,880,357-110,881,838	forward	277
7	7		MOR26-2	Olfr629	110,888,715-110,889,836	reverse	278
7	7		MOR17-1	Olfr630	110,902,664-110,905,864	reverse	279
7	7		MOR31-1	Olfr67	110,935,726-110,940,344	reverse	280
7	7		MOR1-3	Olfr66	111,029,820-111,030,755	reverse	281
7	7		MOR1-2	Olfr64	111,041,324-111,042,985	reverse	282
7	7		MOR1-1	Olfr64			283
7	7		MOR3-1	Olfr631	111,063,576-111,078,425	forward	284
7	7		MOR2-1	Olfr632	111,085,896-111,086,849	forward	285
7	7		MOR5-1	Olfr638	111,151,773-111,152,738	forward	286
7	7		MOR13-3	Olfr641	111,188,312-111,189,250	forward	287
7	7		MOR13-6	Olfr642	111,197,922-111,198,866	reverse	288
7	7		MOR13-2	Olfr643	111,207,170-111,208,114	reverse	289
7	7		MOR13-1	Olfr644	111,216,599-111,217,543	reverse	290
7	7		MOR13-5	Olfr645	111,232,557-111,233,689	reverse	291
7	7		MOR33-2	Olfr646	111,254,795-111,255,733	forward	292
7	7		MOR31-12	Olfr648	111,327,970-111,328,920	reverse	293
7	7		MOR31-7	Olfr649	111,337,780-111,344,474	reverse	294
7	7		MOR31-11	Olfr651	111,701,398-111,702,466	forward	295
7	7		MOR31-8	Olfr652	111,712,666-111,713,726	forward	296
7	7		MOR33-1	Olfr653	111,728,138-111,729,183	forward	297
7	7		MOR38-2	Olfr654	111,736,233-111,737,387	forward	298
7	7		MOR38-1	Olfr655	111,744,767-111,745,693	reverse	299
7	7		MOR27-1	Olfr656	111,766,171-111,767,161	forward	300
7	7		MOR34-4	Olfr659	111,819,218-111,820,186	forward	301
7	7		MOR40-4	Olfr661	111,836,527-111,837,490	forward	302
7	7		MOR40-12	Olfr663	111,852,083-111,853,041	forward	303
7	7		MOR34-10P	Olfr664	111,881,956-111,882,876	reverse	304
7	7		MOR34-7	Olfr665	112,029,223-112,030,173	forward	305
7	7		MOR34-11	Olfr667	112,064,828-112,065,808	reverse	306
7	7		MOR34-6	Olfr669	112,087,042-112,087,995	forward	307
7	7		MOR32-8	Olfr670	112,108,306-112,109,244	reverse	308
7	7		MOR32-1	Olfr676	112,183,714-112,184,667	forward	309
7	7		MOR32-11	Olfr677	112,204,762-112,205,700	forward	310
7	7		MOR32-5	Olfr678	112,217,983-112,218,924	forward	311
7	7		MOR40-1	Olfr683	112,291,864-112,292,823	reverse	312
7	7		MOR40-8P	Olfr684	112,305,081-112,306,194	reverse	313
7	7		MOR37-1	Olfr685	112,328,827-112,329,914	reverse	314
7	7		MOR35-1	Olfr686	112,351,873-112,352,890	reverse	315
7	7		MOR31-2	Olfr690	112,477,731-112,478,792	reverse	316
7	7		MOR31-6	Olfr691	112,485,260-112,486,228	reverse	317
7	7		MOR36-1	Olfr692	112,516,744-112,517,869	forward	318
7	7	P	MOR283-8	Olfr693	113,821,048-113,821,999	reverse	319
7	7	P	MOR283-9	Olfr694	113,832,296-113,833,243	reverse	320
7	7	P	MOR283-6	Olfr695	113,857,246-113,859,859	reverse	321
7	7	P	MOR283-5	Olfr697	113,884,424-113,885,470	reverse	322
7	7	P	MOR283-3	Olfr698	113,895,965-113,896,900	reverse	323
7	7	P	MOR283-10P	Olfr699	113,933,563-113,934,513	reverse	324
7	7	P	MOR283-4	Olfr700	113,949,024-113,949,974	reverse	325
7	7	P	MOR283-1	Olfr701	113,957,643-113,964,223	forward	326
7	7	P	MOR260-4	Olfr702	113,967,003-113,970,257	reverse	327
7	7	P	MOR283-7	Olfr703	113,988,127-113,989,086	forward	328
7	7	P	MOR283-12P	Olfr704	114,008,496-114,009,641	forward	329
7	7	P	MOR283-2	Olfr705	114,016,807-114,017,757	reverse	330
7	7	P	MOR283-11	Olfr706	114,029,379-114,030,329	reverse	331
7	7	P	MOR260-8P	Olfr707	114,034,698-114,035,621	reverse	332
7	7	P	MOR260-6P	Olfr708	114,057,714-114,058,637	forward	333
7	7	P	AC137524.1	Olfr709-ps1		reverse	334
7	7	P	MOR260-3	Olfr710	114,087,581-114,091,826	reverse	335
7	7	P	MOR103-16	Olfr6	114,099,498-114,100,448	reverse	336
7	7	P	MOR103-4	Olfr711	114,114,882-114,118,965	reverse	337
7	7	P	MOR103-15	Olfr2	114,144,389-114,146,119	reverse	338
7	7	P	MOR263-1	Olfr713	114,179,650-114,180,624	forward	339
7	7	P	MOR263-2	Olfr714	114,217,344-114,218,297	forward	340
7	7	P	MOR263-5	Olfr17	114,240,963-114,241,928	forward	341
7	7	P	MOR260-1	Olfr715	114,249,426-114,250,373	reverse	342
7	7	P	MOR260-2	Olfr716	114,290,740-114,291,843	forward	343
7	7	Ptel	MOR204-21	Olfr469	114,966,037-114,966,981	reverse	344
7	7	Ptel	MOR204-4	Olfr473	115,077,036-115,077,968	forward	345
7	7	Ptel	MOR204-20	Olfr474	115,098,157-115,099,089	forward	346
7	7	Ptel	MOR204-1	Olfr477	115,133,881-115,134,813	forward	347
7	7	Ptel	MOR204-13	Olfr478	115,174,911-115,175,855	reverse	348
7	7	Ptel	MOR267-15	Olfr479	115,198,471-115,199,581	forward	349
7	7	Ptel	MOR204-32	Olfr480	115,209,282-115,210,310	reverse	350
7	7	Ptel	MOR204-39	Olfr481	115,224,310-115,225,248	forward	351
7	7	Ptel	MOR204-17	Olfr490	115,429,694-115,430,638	reverse	352
7	7	Ptel	MOR204-11	Olfr491	115,460,410-115,461,342	forward	353
7	7	Ptel	MOR204-35	Olfr493	115,489,549-115,490,493	reverse	354
7	7	Ptel	MOR204-10	Olfr494	115,511,004-115,511,950	forward	355
7	7	Ptel	MOR204-9	Olfr497	115,566,087-115,567,031	forward	356
7	7	Ptel	MOR204-8	Olfr502	115,666,423-115,667,481	reverse	357
7	7	Ptel	MOR40-15	Olfr504	115,708,351-115,709,307	reverse	358
7	7	Ptel	MOR204-23	Olfr506	115,755,794-115,756,801	forward	359
7	7	Ptel	MOR204-7	Olfr507	115,765,328-115,766,278	forward	360
7	7	Ptel	MOR204-6	Olfr508	115,773,508-115,774,440	forward	361
7	7	Ptel	MOR267-14	Olfr509	115,789,098-115,790,172	reverse	362
7	7	Ptel	MOR204-34	Olfr510	115,810,932-115,811,876	forward	363
7	7	Ptel	MOR195-1	Olfr513	115,898,372-115,899,301	forward	364
7	7	Ptel	MOR268-4	Olfr517	116,011,635-116,012,689	reverse	365
7	7	Ptel	MOR268-5	Olfr518	116,024,117-116,025,118	reverse	366
7	7	Ptel	MOR268-6	Olfr519	116,036,975-116,037,934	reverse	367
7	7		MOR103-5	Olfr522	147,347,838-147,348,913	reverse	368
7	7		MOR104-4	Olfr523	147,361,960-147,363,015	forward	369
7	7		MOR103-14P	Olfr524	147,387,642-147,388,699	reverse	370
7	7		MOR251-2	Olfr525	147,508,501-147,509,550	forward	371
7	7		MOR253-7	Olfr535	147,678,516-147,679,506	forward	372
7	7		MOR253-4	Olfr539	147,853,188-147,854,147	forward	373
8	8		MOR267-16	Olfr370	86,064,992-86,066,087	forward	374
8	8		MOR141-3	Olfr371	87,754,396-87,755,334	forward	375
9	9		MOR143-3_p	Olfr861-ps1			376
9	9		MOR132-1	Olfr24	18,559,100-18,560,153	reverse	377
9	9		MOR149-1	Olfr828	18,619,798-18,620,736	reverse	378
9	9		MOR147-1	Olfr829	18,661,071-18,662,036	forward	379
9	9		MOR150-3	Olfr835	18,839,569-18,840,504	forward	380
9	9		MOR152-3	Olfr836	18,925,401-18,926,355	forward	381
9	9		MOR152-4P	Olfr839-ps1	18,979,165-18,980,118	reverse	382
9	9		MOR154-3_p	Olfr842-ps1	19,036,305-19,036,659	reverse	383
9	9		MOR155-2	Olfr843	19,052,801-19,053,907	reverse	384
9	9		MOR153-3	Olfr844	19,122,980-19,123,909	forward	385
9	9		MOR150-1	Olfr845	19,142,903-19,143,844	forward	386
9	9		MOR149-2	Olfr847	19,179,385-19,180,323	reverse	387
9	9		MOR151-1	Olfr849	19,245,359-19,246,297	forward	388
9	9		MOR147-2	Olfr850	19,281,745-19,282,692	reverse	389
9	9		MOR155-1	Olfr851	19,301,188-19,302,332	forward	390
9	9		MOR154-1	Olfr853	19,341,455-19,342,372	reverse	391
9	9		MOR147-3	Olfr854	19,370,879-19,371,826	reverse	392
9	9		MOR148-1	Olfr855	19,388,955-19,389,946	forward	393
9	9		MOR146-1	Olfr862	19,687,753-19,688,787	reverse	394
9	9		MOR143-1	Olfr77	19,721,673-19,726,954	forward	395
9	9		MOR145-5	Olfr866	19,831,403-19,832,479	reverse	396
9	9		MOR143-2	Olfr867	19,858,910-19,859,905	reverse	397
9	9		MOR145-4	Olfr868	19,903,070-19,906,134	forward	398
9	9		MOR145-3	Olfr872	20,041,606-20,065,357	forward	399
9	9		MOR144-1	Olfr39	20,086,795-20,091,092	forward	400
9	9		MOR145-2	Olfr873	20,104,573-20,105,634	forward	401
9	9		MOR145-1	Olfr18	20,118,336-20,140,538	reverse	402
9	9		MOR162-6	Olfr883	37,833,393-37,834,322	forward	403
9	9		MOR162-12	Olfr885	37,868,907-37,869,836	forward	404
9	9		MOR170-9	Olfr891	37,987,456-37,988,406	reverse	405
9	9		MOR170-11	Olfr893	38,016,637-38,017,578	forward	406
9	9		MOR170-5	Olfr894	38,026,403-38,027,351	forward	407
9	9		MOR170-1	Olfr895	38,076,100-38,077,050	forward	408
9	9		MOR170-4	Olfr25	38,137,077-38,138,144	forward	409
9	9		MOR164-1	Olfr147	38,209,305-38,211,414	forward	410
9	9		MOR162-8	Olfr901	38,237,869-38,238,804	forward	411
9	9		MOR169-1	Olfr902	38,256,377-38,257,432	forward	412
9	9		MOR167-1	Olfr905	38,280,334-38,281,266	forward	413
9	9		MOR167-2	Olfr906	38,295,616-38,296,551	forward	414
9	9		MOR165-5	Olfr907	38,306,256-38,307,188	forward	415
9	9		MOR165-1	Olfr909	38,331,315-38,332,254	forward	416
9	9		MOR165-3	Olfr910	38,345,467-38,347,414	forward	417
9	9		MOR165-7	Olfr914	38,414,052-38,415,002	forward	418
9	9		MOR168-1	Olfr916	38,465,043-38,465,975	reverse	419
9	9		MOR168-2P	Olfr917	38,472,498-38,473,427	reverse	420
9	9		MOR165-8	Olfr921	38,580,673-38,583,939	forward	421
9	9		MOR161-3	Olfr922	38,622,993-38,624,124	forward	422
9	9		MOR164-2	Olfr923	38,635,200-38,636,267	forward	423
9	9		MOR171-46	Olfr930	38,737,676-38,738,774	forward	424
9	9		MOR224-6	Olfr934	38,789,695-38,790,627	reverse	425
9	9		MOR171-25	Olfr938	38,885,283-38,886,401	reverse	426
9	9		MOR171-12	Olfr957	39,318,368-39,319,303	reverse	427
9	9		MOR224-9	Olfr958	39,357,513-39,358,454	reverse	428
9	9		MOR224-3	Olfr959	39,379,845-39,380,899	reverse	429
9	9		MOR224-4, M30	Olfr148	39,421,129-39,422,145	forward	430
9	9		MOR224-12	Olfr960	39,430,690-39,431,756	forward	431
9	9		MOR224-5	Olfr961	39,454,309-39,455,257	forward	432
9	9		MOR224-13, MOR224-7P	Olfr963	39,476,644-39,477,579	forward	433
9	9		MOR224-8, M31	Olfr149	39,509,378-39,510,407	reverse	434
9	9		MOR171-28	Olfr965	39,526,814-39,527,752	forward	435
9	9		MOR171-30P	Olfr967	39,557,973-39,558,905	forward	436
9	9		MOR171-7	Olfr969	39,602,962-39,603,897	forward	437
9	9		MOR171-1	Olfr974	39,749,800-39,750,879	forward	438
9	9		MOR224-2	Olfr975	39,757,422-39,758,354	reverse	439
9	9		MOR224-10	Olfr976	39,762,343-39,764,554	reverse	440
9	9		MOR224-10	Olfr976_2	39,762,343-39,764,554	reverse	441
9	9		MOR224-10	Olfr976_1	39,762,343-39,764,554	reverse	442
9	9		MOR224-11	Olfr977-ps1	39,781,464-39,782,406	reverse	443
9	9		MOR223-1	Olfr979	39,807,791-39,808,835	reverse	444
9	9		MOR223-8	Olfr981	39,829,937-39,830,933	forward	445
9	9		MOR223-4	Olfr982	39,881,882-39,882,847	forward	446
9	9		MOR239-6	Olfr984	39,908,129-39,909,073	reverse	447
9	9		MOR171-4	Olfr985	39,934,509-39,935,624	reverse	448
9	9		MOR104-3	Olfr986	39,994,664-39,995,679	forward	449
10	10		MOR128-4	Olfr1357	78,074,443-78,075,384	reverse	450
10	10		MOR142-1; MOR142-2_p	Olfr1356	78,309,696-78,310,658	reverse	451
10	10		MOR139-2	Olfr1353	78,432,343-78,433,357	forward	452
10	10		MOR139-1	Olfr1352	78,446,537-78,447,466	forward	453
10	10		MOR139-4	Olfr1351	78,480,069-78,481,028	forward	454
10	10		MOR114-4	Olfr768	128,530,090-128,531,028	reverse	455
10	10		MOR114-14	Olfr769	128,548,541-128,549,479	reverse	456
10	10		MOR114-5	Olfr770	128,569,887-128,570,822	reverse	457
10	10		MOR114-8	Olfr771	128,597,085-128,598,038	reverse	458
10	10		MOR111-4	Olfr788	128,909,750-128,910,685	forward	459
10	10		MOR112-1	Olfr790	128,937,869-128,938,938	forward	460
10	10		MOR114-1	Olfr791	128,963,285-128,964,223	forward	461
10	10		MOR114-11	Olfr794	129,007,713-129,008,675	forward	462
10	10		MOR269-1	Olfr796	129,044,603-129,045,535	reverse	463
10	10		MOR110-10	Olfr801	129,106,025-129,107,573	reverse	464
10	10		MOR111-3	Olfr803	129,128,169-129,129,095	reverse	465
10	10		MOR110-12	Olfr806	129,174,817-129,175,971	reverse	466
10	10		MOR117-1	Olfr807	129,191,569-129,192,504	reverse	467
10	10		MOR112-2	Olfr808	129,204,554-129,205,492	forward	468
10	10		MOR108-4	Olfr809	129,212,883-129,213,982	forward	469
10	10		MOR110-6	Olfr811	129,238,620-129,239,579	reverse	470
10	10		MOR110-1	Olfr812	129,279,164-129,280,096	reverse	471
10	10		MOR265-1	Olfr247	129,420,551-129,421,498	reverse	472
10	10		MOR116-1	Olfr820	129,454,357-129,455,417	forward	473
10	10		MOR109-1	Olfr821	129,470,684-129,471,616	forward	474
10	10		MOR113-2	Olfr822	129,511,468-129,512,406	forward	475
10	10		MOR210-5	Olfr827	129,647,216-129,648,184	reverse	476
11	11		MOR276-1	Olfr56	48,792,391-48,948,889	forward	477
11	11		MOR276-2	Olfr1396	48,926,279-48,928,376	reverse	478
11	11		MOR277-1	Olfr1395	48,961,761-48,962,714	forward	479
11	11		MOR280-1	Olfr1394	48,973,518-48,974,456	forward	480
11	11		MOR256-27	Olfr1391	49,140,915-49,141,850	forward	481
11	11		MOR256-1	Olfr1389	49,243,929-49,245,001	forward	482
11	11		MOR256-28	Olfr1388	49,257,355-49,258,290	forward	483
11	11		MOR129-2	Olfr1378	50,782,522-50,783,469	forward	484
11	11		MOR129-1	Olfr1377	50,798,205-50,799,128	forward	485
11	11		MOR126-4	Olfr54	50,840,506-50,841,447	forward	486
11	11		MOR281-1	Olfr30	58,268,502-58,269,449	reverse	487
11	11		MOR284-2	Olfr332	58,303,221-58,304,255	reverse	488
11	11		MOR102-2	Olfr324	58,410,894-58,411,895	forward	489
11	11		MOR107-1	Olfr323	58,438,575-58,439,546	reverse	490
11	11		MOR285-2	Olfr319	58,515,205-58,516,125	forward	491
11	11		MOR256-47	Olfr317	58,545,682-58,546,665	reverse	492
11	11		MOR278-1	Olfr315	58,591,591-58,592,588	forward	493
11	11		MOR278-2	Olfr314	58,599,738-58,600,730	forward	494
11	11		MOR256-45P	Olfr222	59,384,284-59,385,240	reverse	495
11	11		MOR256-30	Olfr223	59,402,630-59,403,589	reverse	496
11	11		MOR135-13; I54	Olfr1	73,208,578-73,212,997	reverse	497
11	11		MOR135-3	Olfr385	73,402,300-73,403,238	reverse	498
11	11		MOR135-26	Olfr390	73,596,468-73,601,606	forward	499
11	11		MOR135-8	Olfr394	73,700,940-73,701,872	reverse	500
11	11		MOR135-28	Olfr397	73,777,782-73,779,122	forward	501
11	11		MOR157-1	Olfr398	73,796,530-73,803,561	reverse	502
11	11		MOR255-2, M5	Olfr139	73,857,827-73,858,774	reverse	503
11	11		MOR255-1	Olfr399	73,867,324-73,868,259	reverse	504
11	11		MOR255-6	Olfr401	73,934,793-73,935,740	forward	505
11	11		MOR255-3	Olfr411	74,160,137-74,166,123	reverse	506
11	11		MOR127-5P	Olfr412	74,178,173-74,179,111	forward	507
11	11		MOR240-2	Olfr464	87,727,465-87,728,406	reverse	508
13	13		MOR256-14	Olfr1370	21,164,218-21,165,168	reverse	509
13	13		MOR256-15	Olfr1368	21,233,980-21,234,924	reverse	510
13	13		MOR256-65	Olfr1367	21,438,799-21,439,749	forward	511
13	13		MOR130-2	Olfr1366	21,628,886-21,629,827	reverse	512
13	13		MOR256-63	Olfr1535	21,646,909-21,647,889	reverse	513
13	13		MOR256-13	Olfr1364	21,665,379-21,666,323	reverse	514
13	13		MOR256-8	Olfr1362	21,702,910-21,703,836	reverse	515
13	13		MOR256-11	Olfr11	21,730,449-21,731,390	reverse	516
13	13		MOR256-12	Olfr1361	21,750,237-21,751,190	reverse	517
13	13		MOR209-1	Olfr466	65,253,534-65,254,460	forward	518
14	14		MOR274-2	Olfr720	15,007,644-15,008,594	reverse	519
14	14		MOR274-1	Olfr31	15,160,627-15,161,580	forward	520
14	14		MOR241-3	Olfr722	50,513,935-50,521,616	reverse	521
14	14		MOR246-1P	Olfr728	50,759,172-50,760,312	reverse	522
14	14		MOR246-6	Olfr729	50,767,576-50,768,547	reverse	523
14	14		MOR247-1	Olfr730	50,805,937-50,806,893	reverse	524
14	14		MOR246-5	Olfr731	50,857,578-50,858,558	reverse	525
14	14		MOR242-1	Olfr734	50,939,567-50,940,508	reverse	526
14	14		MOR243-1	Olfr735	50,965,051-50,966,115	reverse	527
14	14		MOR106-5	Olfr736	51,012,433-51,013,371	forward	528
14	14		MOR106-3	Olfr738	51,033,221-51,034,156	forward	529
14	14		MOR106-4	Olfr740	51,072,729-51,073,664	forward	530
14	14		MOR106-13P	Olfr744	51,237,899-51,238,870	forward	531
14	14		MOR106-11	Olfr745	51,261,870-51,263,044	forward	532
14	14		MOR106-12	Olfr746	51,272,914-51,273,858	forward	533
14	14		MOR106-9P	Olfr748	51,330,007-51,330,930	forward	534
14	14		MOR103-18	Olfr750	51,690,071-51,691,066	reverse	535
14	14		MOR205-2	Olfr221	52,654,849-52,655,784	reverse	536
14	14	H	MOR223-10	Olfr1513	52,968,714-52,969,719	reverse	537
14	14	H	MOR223-5	Olfr1512	52,991,785-52,992,726	reverse	538
14	14	H	MOR223-9	Olfr1511	53,009,490-53,010,446	reverse	539
14	14	H	MOR223-6	Olfr1510	53,029,589-53,030,545	reverse	540
14	14	H	MOR244-3	Olfr1509	53,070,068-53,071,077	forward	541
14	14	H	MOR244-2, MOR10	Olfr1508	53,081,096-53,087,136	reverse	542
14	14	H	MOR244-1	Olfr1507	53,109,696-53,110,637	reverse	543
14	14		MOR118-1	Olfr49	54,901,627-54,902,568	reverse	544
15	15		MOR160-4	Olfr284	98,170,453-98,171,370	reverse	545
15	15		MOR160-1	Olfr283	98,208,610-98,209,539	reverse	546
15	15		MOR160-2	Olfr282	98,267,901-98,269,689	forward	547
15	15		MOR160-5	Olfr281	98,286,716-98,287,822	forward	548
15	15		MOR122-1	Olfr279	98,327,905-98,328,837	forward	549
16	16		MOR131-1	Olfr161	3,592,398-3,593,339	forward	550
16	16		MOR256-17	Olfr15	3,838,975-3,839,913	forward	551
16	16		MOR140-1	Olfr19	16,673,143-16,674,072	reverse	552
16	16		MOR270-1	Olfr166	19,486,886-19,487,923	forward	553
16	16		MOR272-1	Olfr167	19,514,789-19,515,727	reverse	554
16	16		MOR184-1	Olfr174	58,823,607-58,826,587	reverse	555
16	16		MOR183-2	Olfr183	58,995,230-59,000,442	forward	556
16	16		MOR183-9	Olfr186	59,026,802-59,027,731	reverse	557
16	16		MOR183-8	Olfr187	59,035,635-59,036,561	reverse	558
16	16		MOR182-1	Olfr202	59,283,398-59,284,321	reverse	559
17	17		MOR267-1, M4	Olfr63	33,405,671-33,406,621	forward	560
17	17		MOR256-21	Olfr90	37,222,176-37,223,108	reverse	561
17	17		MOR256-20	Olfr91	37,229,901-37,230,817	reverse	562
17	17		MOR256-39P	Olfr93	37,287,977-37,288,915	reverse	563
17	17		MOR256-32P	Olfr94	37,333,751-37,334,911	reverse	564
17	17		MOR263-6	Olfr95	37,347,858-37,349,516	reverse	565
17	17		MOR121-1	Olfr96	37,362,036-37,363,086	forward	566
17	17		MOR250-2_p	Olfr101	37,436,439-37,437,365	reverse	567
17	17		MOR250-8_p, MOR250-3	Olfr103	37,473,234-37,474,175	reverse	568
17	17		MOR156-3	Olfr107	37,542,495-37,543,424	forward	569
17	17		MOR156-5	Olfr108	37,582,425-37,583,462	forward	570
17	17		MOR250-1	Olfr109	37,603,153-37,604,097	forward	571
17	17		MOR218-2	Olfr116	37,760,613-37,761,578	reverse	572
17	17		MOR256-9	Olfr123	37,932,391-37,933,320	forward	573
17	17		MOR256-3	Olfr124	37,942,014-37,943,135	forward	574
17	17		MOR218-8	Olfr125	37,971,856-37,972,973	forward	575
17	17		MOR256-4	Olfr131	38,218,977-38,219,921	reverse	576
17	17		MOR256-18	Olfr137	38,441,466-38,442,404	reverse	577
19	19		MOR266-10	Olfr1419	11,944,673-11,945,704	reverse	578
19	19		MOR266-4	Olfr1420	11,970,489-11,971,540	forward	579
19	19		MOR239-3	Olfr1423	12,110,298-12,111,230	reverse	580
19	19		MOR239-1	Olfr1426	12,162,102-12,166,337	reverse	581
19	19		MOR239-4	Olfr1427	12,173,192-12,174,127	reverse	582
19	19		MOR239-5	Olfr1428	12,183,090-12,184,034	reverse	583
19	19		MOR215-3, V5	Olfr76	12,194,211-12,195,164	reverse	584
19	19		MOR214-1, MOR214-9	Olfr262	12,315,211-12,316,149	reverse	585
19	19		MOR215-1	Olfr1440	12,468,755-12,469,702	forward	586
19	19		MOR215-2	Olfr1441	12,496,801-12,497,757	forward	587
19	19		MOR202-8	Olfr1443	12,752,656-12,758,333	forward	588
19	19		MOR202-4	Olfr1444	12,936,232-12,937,261	forward	589
19	19		MOR202-34	Olfr1449	13,009,230-13,010,617	forward	590
19	19		MOR202-33	Olfr1450	13,028,081-13,029,139	forward	591
19	19		MOR202-1	Olfr1451	13,073,478-13,074,410	forward	592
19	19		MOR202-51_p	Olfr1455-ps1			593
19	19		MOR202-20	Olfr1457	13,169,183-13,170,136	reverse	594
19	19		MOR202-35	Olfr1461	13,239,506-13,240,444	forward	595
19	19		MOR202-13	Olfr1462	13,265,159-13,266,082	forward	596
19	19		MOR202-29P	Olfr1463	13,308,742-13,309,674	forward	597
19	19		MOR202-28	Olfr1465	13,387,850-13,388,773	reverse	598
19	19		MOR202-12	Olfr1466	13,416,250-13,417,182	forward	599
19	19		MOR202-15	Olfr1467	13,439,120-13,440,046	forward	600
19	19		MOR202-11	Olfr1469	13,485,061-13,485,990	forward	601
19	19		MOR266-6P	Olfr1490	13,728,936-13,729,886	forward	602
19	19		MOR266-8	Olfr1491	13,779,319-13,780,278	forward	603
19	19		MOR266-9	Olfr1495	13,842,797-13,843,885	forward	604
19	19		MOR127-1	Olfr1496	13,855,104-13,857,200	forward	605
19	19		MOR212-1	Olfr1497	13,869,155-13,870,099	reverse	606
19	19		MOR211-2	Olfr1499	13,889,134-13,890,078	reverse	607
19	19		MOR212-4P	Olfr1500	13,901,949-13,902,884	reverse	608
X	20		MOR122-3	Olfr1320	47,036,681-47,037,640	forward	609
X	20		MOR264-16P	Olfr1322	47,238,646-47,239,578	reverse	610
X	20		MOR216-1	Olfr1323	47,362,483-47,363,412	reverse	611
X	20		MOR128-2	Olfr1324	47,778,608-47,779,759	reverse	612
X	20		MOR102-1	Olfr1325	71,839,667-71,840,614	forward	613
