# Supplementary material for: Statistical analysis of differential gene expression relative to a fold change threshold on NanoString data of mouse odorant receptor genes
Source: BMC Bioinformatics. 2014 Feb 4;15:39. doi: 10.1186/1471-2105-15-39 (PMC4016238; doi:10.1186/1471-2105-15-39)
Supplement: Additional file 4 — Software. A zip file of a folder containing the functions in R code to use the analytic tools developed here (tTREAT, tTREAT2, running FC model, and MA and MC plots). The folder also contains an R script as an example of how to apply these functions. The ReadMe file illustrates and explains how to use the tools. [file 1471-2105-15-39-S4.zip › BMCBioInf.Code.OCT2013/Functions/DeGenestTREAT.R]

DeGenestTREAT <- function(x, DataYN = 'Y', ColTypes.factor, FC = 1.3, ModeratedStats = 'N', counts = 'Y', adjusted = c('N','BH')) {


######################################################
# Functionality: 

# Input: 
# x = a data Matrix containing gene expression data for a number of genes. The assumption is that genes are rows and colums are different samples (different tissues, different replicates, etc.) 
# Note that: PC, HK and BG - genes have to be cleaned out of x (or anything that shouldn't be analysed).

# DataYN = indicates whether actual data / normal counts are used ('Y') or rather immediate differences or beta's ('N') for example in a simulation exercise.

# ColTypes.factor = a factor that indicates the traits/mice strains/groups to be compared. When more than 1: the alphabetical (as sorted by R) first is always used here as the reference category.

# FC = The criteria to be used for the tTREAT analysis are defaulted to a FC of 1.3 

# ModeratedStats = the McCarthy and Smith version of TREAT (as in the limma package) ('Y') or the 'regular' t-based version of TREAT ('N')

# counts, is the analysis to be performed on counts data ('Y') or on Ct-values as from a qPCR ('N')?

# adjusted = a 1by2 vector with first element indicating whether p-values ought to be adjusted ('Y') or not ('N'). The second entry allows for choosing the preferred method (as in the multtest package)

# Output: Asses the DE genes based on regular t stats with TREAT and with a Multiple comparison correction for gene expression data coming from a NanoString experiment. The final outcome is a matrix containing the DE genes, their M values and adjusted p-values.

#####################################################


if (DataYN == 'Y') {

	############################################################
	########## USAGE OF THE LIMMA PACKAGE ######################
	############################################################


	# Linear model and calculating t for our contrast


	# Setting up design matrix! 

	Allcols <- ColTypes.factor; 
    StrainTypes <- levels(ColTypes.factor)
    
	e = environment() #getting the local environment of the function


	for (k in 1:length(StrainTypes)) {	
		aa = sum(Allcols == StrainTypes[k])
		e[[paste("colst",k,sep="")]] = aa
	}


	design <- model.matrix(~ 0+Allcols) 

	colnames(design) <- as.character(StrainTypes) 

	#####################################################


	#Fitting the Linear model to all genes:

	if (counts == 'Y') {

	fit <- lmFit(log2(x + 0.0000001),design)} 
	else if (counts == 'N') {
		fit <- lmFit(x, design)}

	#preparing the contrasts of interest:

	contrs <- c()
	for (l in 2:length(StrainTypes)) {
		contrs <- c(contrs,paste(StrainTypes[l],StrainTypes[1], sep="-"))
	}


	contrast.matrix <- makeContrasts(contrasts = contrs, levels=design)

	fit2 <- contrasts.fit(fit, contrast.matrix) # this part gives us regular t
    GeneNames <- rownames(fit2)
}

else if (DataYN == 'N') {
	fit2 = x
	GeneNames <- fit2$names}
	                    
else {cat('DataYN can only take Y or N'); return()}

if (ModeratedStats == 'N') {

	Regt <- fit2$coefficients/(fit2$sigma*fit2$stdev.unscaled) # the regular t-statistic
        
        
	############################################################
	# t + TREAT
	############################################################

	###################
	# New H0: -Tau < Beta < Tau = composed null
	##################


	# The (conservative) p-value of the regular t-stats based on this new H0


	# allocation 
	RegTREATp <- matrix(0, nrow=dim(Regt)[1], ncol=dim(Regt)[2])
	TREATtable <- list()

	for (j in 1:dim(Regt)[2]) { #looping over the possible number of contrasts
	

		for (i in 1:dim(Regt)[1]) {
		
			Beta0 <- min(log2(FC),abs(fit2$coefficients[i,j])); # The value for the new null hypothesis
		
			delta <- Beta0/(fit2$sigma[i]*fit2$stdev.unscaled[i,j]); #  This is the value for the p-value calculation
		    

				if (Regt[i,j] >= 0) { 
					RegTREATp[i,j] <- pt((Regt[i,j] - delta), df = fit2$df.residual[i], lower.tail = FALSE)*2 } else {
						RegTREATp[i,j] <- pt((Regt[i,j] + delta), df = fit2$df.residual[i], lower.tail = TRUE)*2 } 
 
			}	
	

	#adjustment for multiple testing

		if (adjusted[1] == 'Y') { 
			adjusted.p <-mt.rawp2adjp(RegTREATp[,j], proc = adjusted[2])
			RegTREATadj <-adjusted.p$adjp[order(adjusted.p$index),2] #we do not want to keep the sorted p-value vector
			TREATtable[[j]] <- data.frame(as.character(GeneNames),fit2$coefficients[,j], Regt[,j], RegTREATp[,j], RegTREATadj, stringsAsFactors = FALSE)
			cat('pvalues were adjusted by procedure:', adjusted[2], sep = " ")   
			} else if ( adjusted[1] == 'N') {TREATtable[[j]] <- data.frame(as.character(GeneNames),fit2$coefficients[,j], Regt[,j], RegTREATp[,j], stringsAsFactors = FALSE)
				                             cat('pvalues are not being adjusted', "\n") } 
			else { cat("adjusted has to be a vector with 2 elements, the first can only be 'Y' or 'N' and the second has to specify the MT procedure", "\n"); return }
	
		

	}

} else if (ModeratedStats == 'Y') { #Instead of using the regular tstats, we can also opt for the moderated t-stat
	
        fit3 <- eBayes(fit2)
    	fit4 <-treat(fit3, lfc = log2(FC))
    
    TREATtable <- list()
    for (j in 1:dim(fit4)[2]) {
    	
    	#adjustment for multiple testing
    	if (adjusted[1] == 'Y') {	
    			TREATtable[[j]] <- topTreat(fit4, coef=j, adjust = adjusted[2], sort.by='none', number= dim(fit4)[1])
    			#ModTREATp[,j] <- table$adj.P.Val
    			cat('pvalues were adjusted by procedure:', adjusted[2], sep = " ") }
    			 else if ( adjusted[1] == 'N') { TREATtable[[j]] <- topTreat(fit4, coef=j, adjust = 'none', sort.by='none', number= dim(fit4)[1]);
    			 	                             cat('pvalues are not being adjusted', "\n") } 
    			 else { cat("adjusted has to be a vector with 2 elements, the first can only be 'Y' or 'N' and the second has to specify the MT procedure", "\n"); return() }
  
  TREATtable[[j]] <- TREATtable[[j]][,-3]
  TREATtable[[j]] <- cbind(fit4$names, TREATtable[[j]])
  
     }
  }     
     

for (j in 1:dim(fit2)[2]) {

	
	if (adjusted[1] == 'Y') { 
			colnames(TREATtable[[j]]) <- c('GeneID', 'M', 't', 'P.Val', 'adj.P.Val')} else if ( adjusted[1] == 'N') { 
		    colnames(TREATtable[[j]]) <- c('GeneID', 'M', 't', 'P.Val')}
        
}

# This is just a small hiccup I need for making some nice images for the paper...
#if (ModeratedStats == 'Y') {
#	MaxL <- length(OutGeList)
#	OutGeList[[MaxL+1]] <- fit4$sigma
#	OutGeList[[MaxL+2]] <- sqrt(fit4$s2.post)
#}

if (exists("contrs") == 0) { 
	contrs <- "output"
} 

names(TREATtable) <- contrs

return(TREATtable)
}
