# Supplementary material for: Statistical analysis of differential gene expression relative to a fold change threshold on NanoString data of mouse odorant receptor genes
Source: BMC Bioinformatics. 2014 Feb 4;15:39. doi: 10.1186/1471-2105-15-39 (PMC4016238; doi:10.1186/1471-2105-15-39)
Supplement: Additional file 4 — Software. A zip file of a folder containing the functions in R code to use the analytic tools developed here (tTREAT, tTREAT2, running FC model, and MA and MC plots). The folder also contains an R script as an example of how to apply these functions. The ReadMe file illustrates and explains how to use the tools. [file 1471-2105-15-39-S4.zip › BMCBioInf.Code.OCT2013/Functions/DeGenestTREAT2stages.R]

DeGenestTREAT2stages <- function(x, DataYN = 'Y', ColTypes.factor, FC = c(1.3,1.2), Pco = 0.05, TwoSided = TRUE, counts = 'Y', adjusted = c('N','BH')) {


######################################################
# Functionality: 

# Input: 
# x = a data Matrix containing gene expression data for a number of genes. The assumption is that genes are rows and colums are different samples (different tissues, different replicates, etc.) 
# Note that: PC, HK and BG - genes have to be cleaned out of x (or anything that shouldn't be analysed).

# DataYN = indicates whether actual data are used ('Y') or rather immediate differences or beta's ('N') for example in a simulation exercise.

# ColTypes.factor = a factor that indicates the traits/mice strains/groups to be compared. When more than 1: the alphabetical (as sorted by R) first is always used here as the reference category.

# FC = The criteria to be used for the tTREAT2 analysis are defaulted to a FC1 of 1.3 for the stop&go stage and FC2 of 1.2 for the 2nd stage

# Pco indicates the 1-CI width for the stop&go stage, defaulted to 0.05

# TwoSided, do we want a 2-sided (default) p-value calculation in the second stage?

# counts, is the analysis to be performed on counts data ('Y') or on Ct-values as from a qPCR ('N')?

# adjusted = a 1by2 vector with first element indicating whether p-values ought to be adjusted ('Y') or not ('N'). The second entry allows for choosing the preferred method (as in the multtest package)

# Output: Asses the DE genes based on a 2stages approaach regular t stats with TREAT and with a Multiple comparison correction for gene expression data coming from a NanoString experiment. The final outcome is a matrix containing the DE genes, output of the Stop&go decision, their M values and adjusted p-values.

#####################################################


# The way the p-value is calculated in this code assumes FC2 <= FC1, otherwise results will be erroneous.
# logically, not that when FC2 > FC1, we should be doing a tTREAT with FC=FC2, this 2-stage design has no use!

if (FC[2] > FC[1]) {cat(" The Second FC can not be > than the first", "\n"); return()}

if (DataYN == 'Y') {

	############################################################
	########## USAGE OF THE LIMMA PACKAGE ######################
	############################################################


	# Linear model and calculating t for our contrast


	# Setting up design matrix! 

	Allcols <- ColTypes.factor; 
    StrainTypes <- levels(ColTypes.factor) 

	e = environment() #getting the local environment of the function

		for (k in 1:length(StrainTypes)) {	
		aa = sum(Allcols == StrainTypes[k])
		e[[paste("colst",k,sep="")]] = aa
		}


	design <- model.matrix(~ 0+Allcols) 

	colnames(design) <- as.character(StrainTypes) 

	#####################################################


	#Fitting the Linear model to all genes:

	if (counts == 'Y') {	

	fit <- lmFit(log2(x + 0.0000001),design)} 
	else if (counts == 'N') {
		fit <- lmFit(x, design)}

	#preparing the contrasts of interest:

	contrs <- c()
	for (l in 2:length(StrainTypes)) {
		contrs <- c(contrs,paste(StrainTypes[l],StrainTypes[1], sep="-"))
	}


	contrast.matrix <- makeContrasts(contrasts = contrs, levels=design)

	fit2 <- contrasts.fit(fit, contrast.matrix) # this part gives us regular t
	GeneNames <- rownames(fit2)

}

else if (DataYN == 'N') {fit2 = x
	                     GeneNames <- fit2$names}
	                    
else {cat('DataYN can only take Y or N'); return()}

############################################################
# t + TREAT
############################################################

###################
# Stage 1: equivalence or not? (stop and/or go on?)
##################

# calculate the 1-Pco% Confidence interval required by the user for this level:

quant <- qt(1-(Pco/2),fit2$df.residual)

c1 <- fit2$coefficients - quant*fit2$sigma*fit2$stdev.unscaled
c2 <- fit2$coefficients + quant*fit2$sigma*fit2$stdev.unscaled

Stage1.decision.bool <- ((c1 > -log2(FC[1])) & (c2 < log2(FC[1]))) 

Stage1.decision <- ifelse(Stage1.decision.bool == TRUE, 'stop', 'go')

###################
# Stage 2: Significantly higher or lower than prespecified amount? 
##################

#allocation for looping

TREATtable <- list()

for (j in 1:dim(fit2)[2]) {  #looping over the possible number of contrasts
	
	if (sum(Stage1.decision.bool[,j]) == dim(Stage1.decision.bool)[1]) { 
		NA.vector <- rep(NA,dim(Stage1.decision.bool)[1])
		TREATtable[[j]] <- data.frame(as.character(GeneNames),fit2$coefficients[,j], Stage1.decision[,j], NA.vector, NA.vector, stringsAsFactors = FALSE) } else {
		
		fitResSt2 <- fit2[Stage1.decision.bool[,j] == FALSE,j]

		Regt <- fitResSt2$coefficients/(fitResSt2$sigma*fitResSt2$stdev.unscaled) # the regular t-statistic
	
		GeneNamesSt1 <- GeneNames[Stage1.decision.bool[,j] == FALSE]
			
			
		###################
		# New H0: -log2(FC[2]) < Beta < log2(FC[2]) = composed null
		##################

		# The p-value of the regular t-stats based on this new H0

		# allocation 
		RegTREATp <- rep(0, length(Regt)) 

	
		for (i in 1:length(RegTREATp)) { # all possible genes that have passed the first stage
			if (Regt[i] >= 0){					
				Beta0 <- log2(FC[2]) } else {Beta0 <- -log2(FC[2])} # The value for the new null hypothesis
		
			delta <- Beta0/(fitResSt2$sigma[i]*fitResSt2$stdev.unscaled[i]); #  This is the value for the p-value calculation
		
			if (TwoSided == TRUE) {
				if ((Regt[i] - delta) >= 0) { #bilateral hypothesis 
						RegTREATp[i] <- pt((Regt[i] - delta), df = fitResSt2$df.residual[i], lower.tail = FALSE)*2 } else {
							RegTREATp[i] <- pt((Regt[i] - delta), df = fitResSt2$df.residual[i], lower.tail = TRUE)*2 } 
        	}
        
        	else if (TwoSided == FALSE) { 
        		if (Regt[i] >= 0) { #unilateral hypothesis 
						RegTREATp[i] <- pt((Regt[i] - delta), df = fitResSt2$df.residual[i], lower.tail = FALSE) } else {
							RegTREATp[i] <- pt((Regt[i] - delta), df = fitResSt2$df.residual[i], lower.tail = TRUE) } 
        		}
        
			} 	
 

      }
		Stage2.Regt <- rep(0,dim(Stage1.decision)[1])
		Stage2.Regt[Stage1.decision.bool[,j] == TRUE] <- NA
		Stage2.Regt[Stage1.decision.bool[,j] == FALSE] <- Regt
			
		Stage2.RegTREATp <- rep(0,dim(Stage1.decision)[1])
		Stage2.RegTREATp[Stage1.decision.bool[,j] == TRUE] <- NA
		Stage2.RegTREATp[Stage1.decision.bool[,j] == FALSE] <- RegTREATp

		# Correction for multiple testing:
		if (adjusted[1] == 'Y') { 
			adjusted.p <-mt.rawp2adjp(RegTREATp, proc = adjusted[2])
			RegTREATadj <- adjusted.p$adjp[order(adjusted.p$index),2] #we do not want to keep the sorted p-value vector
			cat('pvalues were adjusted by procedure:', adjusted[2], sep = " ") 
			
			Stage2.RegTREATadj <- rep(0,dim(Stage1.decision)[1])
			Stage2.RegTREATadj[Stage1.decision.bool[,j] == TRUE] <- NA
			Stage2.RegTREATadj[Stage1.decision.bool[,j] == FALSE] <- RegTREATadj
			
		    TREATtable[[j]] <- data.frame(as.character(GeneNames),fit2$coefficients[,j], Stage1.decision[,j], Stage2.Regt, Stage2.RegTREATp, Stage2.RegTREATadj, stringsAsFactors = FALSE) 
		    colnames(TREATtable[[j]]) <- c('GeneID', 'M', 'Stage1.Stop/go', 't', 'P.Val', 'adj.P.Val')
			
			} else if ( adjusted[1] == 'N') {TREATtable[[j]] <- data.frame(as.character(GeneNames),fit2$coefficients[,j], Stage1.decision[,j], Stage2.Regt, Stage2.RegTREATp, stringsAsFactors = FALSE)
											 colnames(TREATtable[[j]]) <- c('GeneID', 'M', 'Stage1.Stop/go', 't', 'P.Val')
				                             cat('pvalues are not being adjusted', "\n") } 
			else { cat("adjusted has to be a vector with 2 elements, the first can only be 'Y' or 'N' and the second has to specify the MT procedure", "\n"); return() }
	
	
	
}

if (exists("contrs") == 0) { 
	contrs <- "output"
} 

names(TREATtable) <- contrs
return(TREATtable)

}
