# Supplementary material for: Statistical analysis of differential gene expression relative to a fold change threshold on NanoString data of mouse odorant receptor genes
Source: BMC Bioinformatics. 2014 Feb 4;15:39. doi: 10.1186/1471-2105-15-39 (PMC4016238; doi:10.1186/1471-2105-15-39)
Supplement: Additional file 4 — Software. A zip file of a folder containing the functions in R code to use the analytic tools developed here (tTREAT, tTREAT2, running FC model, and MA and MC plots). The folder also contains an R script as an example of how to apply these functions. The ReadMe file illustrates and explains how to use the tools. [file 1471-2105-15-39-S4.zip › BMCBioInf.Code.OCT2013/Functions/DeGenestTREATRunningFC.R]

DeGenestTREATRunningFC <- function(x, ColTypes.factor, procedure = 1 , Fconc, TwoSided = TRUE, Moderated = 'N', counts = 'Y', MTproc = 'BH') {

######################################################
# Functionality: 
	
# Input: 
# x = a data Matrix containing gene expression data for a number of genes. The assumption is that genes are rows and colums are different samples (different tissues, different replicates, etc.) 
# Note that: PC, HK and BG - genes have to be cleaned out of x (or anything that shouldn't be analysed).
	
# ColTypes.factor = a factor that indicates the traits/mice strains/groups to be compared. When more than 1: the alphabetical (as sorted by R) first is always used here as the reference category.

# procedure = 1 for tTREAT or TREAT, 2 for the 2 stages method tTREAT2
	
# Fconc = a list. Preferably generated by the function LFC. It should have 2 or 3 elements. The first one, is a vector containing the k binends for k bins 
# (it's only k binends because the last bin is flanked by the kth binend and the maximum value) and the second one, is a vector with the k different FC thresholds to be applied in the bins as defined by the 
# binends in the first element of this list. The third element is a single value, called delta, to be added to the different FC thresholds in the second element of this list when a 2 stages design is applied.
	
# TwoSided, do we want a 2-sided (default) p-value calculation in the second stage when we apply the running FC model with tTREAT2 only?
	
# counts, is the analysis to be performed on counts data ('Y') or on Ct-values as from a qPCR ('N')?
	
# MTproc =  allows for choosing the preferred method (as in the multtest package). Put a bogus value like e.g. 'ab' when you don't want p values to be adjusted
	
# Output: Asses the DE genes based on running FC model with a relative to a FC threshold type of analysis (chosen by the user trough the input parameter procedure). 
# Potentially with a Multiple comparison correction for gene expression data coming from a NanoString experiment. The final outcome is a matrix containing the DE genes, their M values and adjusted p-values.
	
#####################################################
	
	
	
if (procedure == 1) {
	Bins <- Fconc[[1]]
	FC <- Fconc[[2]]	
} else if (procedure == 2) {
	delta <- Fconc[[3]]
	Bins <- Fconc[[1]]
	FCst1 <- Fconc[[2]] + delta
	FCst2 <- Fconc[[2]]
	} else {cat("unknown procedure \n"); return() }


Allcols <- ColTypes.factor; 
StrainTypes <- levels(ColTypes.factor)
	
AbsE <- apply(x[,which(Allcols == StrainTypes[1])], 1, geomMean)

Bins <- c(0,Bins)

RunFCRes <- vector("list", length(StrainTypes)-1)

AbsE.binned <- c()
if (procedure == 1) {
FC.binned <- c() } else if (procedure == 2) {
	FCst1.binned <- c(); FCst2.binned <- c()}
	 
for (i in 2:length(Bins)) {
	
	Sel <- (Bins[i-1] < AbsE & AbsE <= Bins[i])
	    
	if (length(which(Sel)) > 1){
	
		if (procedure == 1) {

			Out <- DeGenestTREAT(x[which(Sel),], DataYN = 'Y', ColTypes.factor, FC = FC[i-1], ModeratedStats = Moderated, counts = counts, adjusted = 'N') }
			else if (procedure == 2) { Out <- DeGenestTREAT2stages(x[which(Sel),], DataYN = 'Y', ColTypes.factor, FC = c(FCst1[i-1],FCst2[i-1]), TwoSided = TwoSided, counts = counts, adjusted = 'N') 
			}
	}
		
	else {Out <- c()}
       #Out will be a list so:
	
		if (length(Out) != 0){			
			for (k in 1:length(Out)) { 
				RunFCRes[[k]] <- rbind(RunFCRes[[k]],Out[[k]])
				}
			}
	    
	if (length(which(Sel)) > 1) {
		AbsE.binned <- c(AbsE.binned, AbsE[which(Sel)])
		if (procedure == 1) {
			FC.binned <- c(FC.binned,rep(FC[i-1],length(which(Sel)))) } else if (procedure == 2) {
				FCst1.binned <- c(FCst1.binned,rep(FCst1[i-1],length(which(Sel)))); FCst2.binned <- c(FCst2.binned,rep(FCst2[i-1],length(which(Sel))))}
	
    }	
}


	RFC.output <- vector("list", length(StrainTypes)-1)
	for (k in 1:length(RunFCRes)) {
	
		if (MTproc %in% c("Bonferroni", "Holm", "Hochberg", "SidakSS", "SidakSD", "BH", "BY", "ABH", "TSBH")) {
			#adjustment for multiple testing
				paTREAT <-mt.rawp2adjp(RunFCRes[[k]]$P.Val, proc = MTproc)
				RegTREATp <- paTREAT$adjp[order(paTREAT$index),2] 
			
				NewColnames <- c(colnames(RunFCRes[[k]]),'adj.P.Val')
				RunFCRes[[k]][,dim(RunFCRes[[k]])[2]+1] <- RegTREATp
				colnames(RunFCRes[[k]]) <- NewColnames
			
				if (procedure == 1) {  
					RFC.df <- as.data.frame(matrix(0,nrow=dim(RunFCRes[[k]])[1], ncol = 7))
					RFC.df[,1:2] <- RunFCRes[[k]][,c('GeneID', 'M')]
					RFC.df[,3:4] <- cbind(AbsE.binned,FC.binned)
					RFC.df[,5:7] <- RunFCRes[[k]][,c('t', 'P.Val', 'adj.P.Val')]
					colnames(RFC.df) <- c('GeneID', 'M', 'A.Ref', 'FC.thr', 't', 'P.Val', 'adj.P.Val')
					}
	    		
				else if (procedure == 2) {
					RFC.df <- as.data.frame(matrix(0,nrow=dim(RunFCRes[[k]])[1], ncol = 8))
					RFC.df[,1:2] <- RunFCRes[[k]][,c('GeneID', 'M')]
					RFC.df[,3:5] <- cbind(AbsE.binned,FCst1.binned, FCst2.binned)
					RFC.df[,6:8] <- RunFCRes[[k]][,c('Stage1.stop/go','t', 'P.Val', 'adj.P.Val')] 
					colnames(RFC.df) <- c('GeneID', 'M', 'A.Ref', 'FC.St1.thr', 'FC.St1.thr', 't', 'P.Val', 'adj.P.Val')
					}

				}
			else {	cat("No procedure for Multiple testing is specified so p-values are not adjusted! \n") 
					if (procedure == 1) {  
						RFC.df <- as.data.frame(matrix(0,nrow=dim(RunFCRes[[k]])[1], ncol = 6))
						RFC.df[,1:2] <- RunFCRes[[k]][,c('GeneID', 'M')]
						RFC.df[,3:4] <- cbind(AbsE.binned,FC.binned)
						RFC.df[,5:6] <- RunFCRes[[k]][,c('t', 'P.Val')]
						colnames(RFC.df) <- c('GeneID', 'M', 'A.Ref', 'FC.thr', 't', 'P.Val')
					}
	    		
				else if (procedure == 2) {
					RFC.df <- as.data.frame(matrix(0,nrow=dim(RunFCRes[[k]])[1], ncol = 7))
					RFC.df[,1:2] <- RunFCRes[[k]][,c('GeneID', 'M')]
					RFC.df[,3:5] <- cbind(AbsE.binned,FCst1.binned, FCst2.binned)
					RFC.df[,6:7] <- RunFCRes[[k]][,c('Stage1.stop/go','t', 'P.Val')] 
					colnames(RFC.df) <- c('GeneID', 'M', 'A.Ref', 'FC.St1.thr', 'FC.St1.thr', 't', 'P.Val')
					}

				}
	
	    	
	RFC.output[[k]] <- RFC.df
    
	}


	
	names(RFC.output) <- names(Out)
	return(RFC.output)
	
}
