# Supplementary material for: Statistical analysis of differential gene expression relative to a fold change threshold on NanoString data of mouse odorant receptor genes
Source: BMC Bioinformatics. 2014 Feb 4;15:39. doi: 10.1186/1471-2105-15-39 (PMC4016238; doi:10.1186/1471-2105-15-39)
Supplement: Additional file 4 — Software. A zip file of a folder containing the functions in R code to use the analytic tools developed here (tTREAT, tTREAT2, running FC model, and MA and MC plots). The folder also contains an R script as an example of how to apply these functions. The ReadMe file illustrates and explains how to use the tools. [file 1471-2105-15-39-S4.zip › BMCBioInf.Code.OCT2013/Functions/doGeNorm.R]

doGeNorm <- function (x, HKgenes = c(15:19)) {

######################################################
# Functionality: 

# Input: 
# x = a data Matrix containing gene expression data for a number of genes. The assumption is that genes are rows and colums are 
# HKgenes = the places (a vector) were the assumed Housekeeping genes are in the data matrix: e.g. (15:23) or c(2, 7).# 

# Output: The normalization factors for every sample based on the selected HK genes (geNorm algorithm)

#####################################################

nrGenes <- dim(x)[1]
nrLanes <- dim(x)[2]
names <- rownames(x)

# select 3 most stable HK genes based on M values

Mstarta <- MGeneStability(x, HKgenes) 

Mstart <- sort(Mstarta, decreasing = FALSE, index.return = TRUE)

HK3Genes <- HKgenes[Mstart$ix[1:3]]


# Calculate the normalization factor based on these 3 most stable control (HK) geness)	}
N3 <- NanoPosContrNorm(x, HK3Genes)

# allocations before while loop
HKrest <- HKgenes[-Mstart$ix[1:3]]
V <- 1
Nnew <- N3
SelGenes <- HK3Genes


while (V > 0.15) { 
	
	N <- Nnew
	Sel <- SelGenes
	
	# allocation for for loop
	Nrest <- matrix(rep(0, length(HKrest)), ncol = nrLanes, nrow = length(HKrest)) 
	PairwV <- rep(0, length(HKrest))
	
	for (j in 1:length(HKrest)) {
				Nrest[j, ] <- NanoPosContrNorm(x, c(Sel, 				HKrest[j]))
		
		A <- log(N/Nrest[j,])
		PairwV[j] <- sd(A)
				
		 
		}
		
		Vsort <- sort(PairwV, decreasing = TRUE, index.return = 		TRUE)
        
        SelGenes <- c(Sel, HKrest[Vsort$ix[1]])
        
		Nnew <- NanoPosContrNorm(x, SelGenes)
       
        HKrest <- HKrest[-Vsort$ix[1]]
		V <- Vsort$x[1]
		

	
	
	}
	
Out <- names[Sel]
print('Genes selected by GeNorm:')
print(Out)
print('\n')
print('M-values of all Ref genes in list:')
print(Mstarta)

return(N)

}
