# Supplementary material for: Statistical analysis of differential gene expression relative to a fold change threshold on NanoString data of mouse odorant receptor genes
Source: BMC Bioinformatics. 2014 Feb 4;15:39. doi: 10.1186/1471-2105-15-39 (PMC4016238; doi:10.1186/1471-2105-15-39)
Supplement: Additional file 4 — Software. A zip file of a folder containing the functions in R code to use the analytic tools developed here (tTREAT, tTREAT2, running FC model, and MA and MC plots). The folder also contains an R script as an example of how to apply these functions. The ReadMe file illustrates and explains how to use the tools. [file 1471-2105-15-39-S4.zip › BMCBioInf.Code.OCT2013/Functions/doNanoNormFix.R]

doNanoNormFix <- function (x, PC = c(1:6), BG = c(7:14) , HKnames = c('Adcy3','Ano2','Cnga2','Gnal','Omp'), geNorm = 0) {

######################################################
# Functionality: 

# Input: 
# x = a data Matrix containing NanoString digital readings gene expression data for a number of genes. The assumption is that genes are rows and colums are different samples (different tissues, different replicates, etc.) 

# The row positions of the Positive Control (PC), Negative Control or background (BG) and Reference or House Keeping genes (HK) are defaulted to the numbers stated above, but can be changed if their positions are elsewhere.

# geNorm is 0 when all the HK genes are to be used for the normalization. If 1 the geNorm algorithm (Vandesompele et al.) is used to find the most stable HK genes and then subsequently only those are used in the normalization step.

# Output: A NanoString data Matrix containing doubly normalized bakcground corrected digital counts for every gene of every sample. 

#####################################################


xNorm <- NanoPosContrNorm(x, PC) # calculates the first step of the normalization (i.e. with respect to the PC)

#print(xNorm)

xNormM <- t(matrix(xNorm, nrow = dim(x)[2] , ncol = dim(x)[1]))


y <- x*xNormM


# the normalization with respect to the Ref or HK genes. 

if (length(HKnames) != 0) { 
	
	if (is.character(HKnames)) {
	HKindexes <- which(rownames(x) %in% HKnames)
	HK <- HKindexes} else if(is.numeric(HKnames)){HK <- HKnames}
	
	if (geNorm == 0) {
	            
            	xgeNorm <- NanoPosContrNorm(y, HK)
	            #print(xgeNorm)
			} else if (geNorm == 1) { xgeNorm <- doGeNorm(y, HK)
				
				} else { cat("The input geNorm can only be 0 or 1", '\n'); return }
		        
		        xgeNormM <- t(matrix(xgeNorm, nrow = dim(x)[2], ncol = dim(x)[1]))
			
		    z <- y*xgeNormM; 
	} 
	else {z <- y}


#Then finally calculate the factor that represents overal background to be subtracted from all doubly normalized counts

xNC <- NanoBackgroundCorrect(z, BG)

xNCM <- t(matrix(xNC, nrow = dim(x)[2], ncol  = dim(x)[1]))

#allocation
wbk <- matrix(0, nrow = dim(z)[1], ncol = dim(z)[2])

wbk[-BG,] <- z[-BG,] - xNCM[-BG,] # the background counts are not to be subtracted from the negative controls itself

wbk[BG,] <- z[BG,]

# a safety to avoid negative counts:
wneg <- wbk < matrix(1, nrow = dim(wbk)[1], ncol = dim(wbk)[2]) 

wpos <- wbk >= matrix(1, nrow = dim(wbk)[1], ncol = dim(wbk)[2]) 

w <- round(wpos*wbk + wneg*xNC)

rownames(w) <- rownames(x)
colnames(w) <- colnames(x)

return(as.matrix(w))


}
