# Supplementary material for: Statistical analysis of differential gene expression relative to a fold change threshold on NanoString data of mouse odorant receptor genes
Source: BMC Bioinformatics. 2014 Feb 4;15:39. doi: 10.1186/1471-2105-15-39 (PMC4016238; doi:10.1186/1471-2105-15-39)
Supplement: Additional file 4 — Software. A zip file of a folder containing the functions in R code to use the analytic tools developed here (tTREAT, tTREAT2, running FC model, and MA and MC plots). The folder also contains an R script as an example of how to apply these functions. The ReadMe file illustrates and explains how to use the tools. [file 1471-2105-15-39-S4.zip › BMCBioInf.Code.OCT2013/Functions/LFC.R]

LFC <- function(x, ColTypes.factor, ElementsInBin = 100 ,PercFC = 0.9, BinUnderLim = 200, ModBins = 10, ConfCV = 0.99) {

######################################################
# Functionality: 
	
# Input: 
# x = a data Matrix containing gene expression data for a number of genes. The assumption is that genes are rows and colums are different samples (different tissues, different replicates, etc.) 
# Note that: PC, HK and BG - genes have to be cleaned out of x (or anything that shouldn't be analysed).

# ColTypes.factor = a factor that indicates the traits/mice strains/groups to be compared. When more than 1: the alphabetical (as sorted by R) first is always used here as the reference category.

# ElementsInBin = The number of elements in each bin in the first stage, i.e. the stage in wich the discrete Limit Fold change model is modeled (the relation between the FC percentile in these 
# bins and the absolute expression level of these genes.

# PercFC = the FC percentile in each bin to be used to model the discrete Limit FC model

# BinUnderLim = The lowest expression value for which a FC threshold ought to be calculated. When applying the limit fold change model to your data, this will be the expression level value where the 
# binning is going to start

# ModBins =  The bnumber of modeled bins, for which different Fc thresholds will be calculated. The first bin starting at BinUnderLim

# ConfCV = This function also modeles the relation between the Coefficient of variation and the absolute expression level. Just as a graphical output for you to double check if everything makes 
# sense and whether there are strange outliers. The statistical confidence level of the coefficient of variation (modeled yby a chisq distribution) is given by this input parameter.

# Output: Asses the DE genes based on running FC model with a relative to a FC threshold type of analysis (chosen by the user trough the input parameter procedure). 
# Potentially with a Multiple comparison correction for gene expression data coming from a NanoString experiment. The final outcome is a matrix containing the DE genes, their M values and adjusted p-values.

#####################################################

	
	
#################################################


#################################################
## PART1: LFC MODEL #############################
#################################################

#################################################
## Step1: Visualization #########################
#################################################

GeneNames <- rownames(x)	
Allcols <- ColTypes.factor; #assuming for now that this factor only has 2-levels...
ControlTest <- levels(ColTypes.factor)

AbsE <- apply(x[,which(Allcols == ControlTest[1])], 1, 	geomMean)
# Note that mutch et al. use min expression instead of geomMean and also consider all so called treatments in the calculation of A, whereas we only take the WT

HFC <- apply(x[,which(Allcols == ControlTest[2])], 1, 	geomMean)/apply(x[,which(Allcols == ControlTest[1])], 1, 	geomMean)
	
HFC <- ifelse(HFC < 1, log2(1/HFC + 0.0000001), log2(HFC + 	0.0000001))
 # Also this is different from mutch et al.

#visualize
quartz()
plot(AbsE,HFC,xlab = 'Absolute Expression', ylab = 'log2 FC', pch = 20, log='y')  

#################################################
## Step2: Modeling a discrete LF model ##########
#################################################


GeneNum <- dim(x)[1]

NumBins <- ceiling(GeneNum/ElementsInBin)
ElsPerBin <- ceiling(GeneNum/NumBins)
ElsLastBin <- dim(x)[1] - (NumBins-1)*ElsPerBin

S <- sort(AbsE,index.return=TRUE)
SHFC <- HFC[S$ix]
SGeNa <- GeneNames[S$ix]

BinEnds <- rep(0,NumBins)
BinQ <- rep(0,NumBins)
BinMe <- rep(0,NumBins)

GeneSel <- c()
for (j in 1:NumBins) {
	if (j != NumBins) {
		BinHFC <- SHFC[((j-1)*ElsPerBin + 1):(j*ElsPerBin)]
		BinAbsE <- S$x[((j-1)*ElsPerBin + 1):(j*ElsPerBin)]
		BinGenes <- SGeNa[((j-1)*ElsPerBin + 1):(j*ElsPerBin)]
		} else {BinHFC <- SHFC[((j-1)*ElsPerBin + 1):dim(x)[1]] 
			    BinAbsE <- S$x[((j-1)*ElsPerBin + 1):dim(x)[1]]
			    BinGenes <- SGeNa[((j-1)*ElsPerBin + 1):dim(x)[1]]  }
	
	
	BinEnds[j] <- BinAbsE[length(BinAbsE)]
	
	BinQ[j] <- quantile(BinHFC, probs=PercFC)	
	
	GeneSel <- c(GeneSel, BinGenes[BinHFC >= BinQ[j] ])
	
	BinMe[j] <- median(BinAbsE)	
	}


points(BinMe,BinQ,pch = 15, col='red', cex = 1.8)
for (i in 1:NumBins){
	abline(v=BinEnds[i], lty = 2, col='gray')
	}

#################################################
## Step3: Fitting a continuous LF model ##########
#################################################

DataF <- as.data.frame(cbind(BinMe,BinQ))

fit <- nls(BinQ ~ a + b/BinMe,data=DataF)

xval <- seq(0,max(AbsE),length=150)
yval <- predict(fit,data.frame(BinMe=xval))
lines(xval,yval,col='blue',lwd=2)

# Using the LFC model as a method to find DE-genes:
# Output the genes that would have been chosen as DE when only applying a LFC model (mutch. et al)
LFCDEgenes <- c()
for (ki in 1:length(AbsE)){
	HFCtrue <- HFC[ki]
	HFCest <- predict(fit,data.frame(BinMe=AbsE[ki]))
	if (HFCtrue >= HFCest) {LFCDEgenes <- c(LFCDEgenes,GeneNames[ki])}
}
print(LFCDEgenes)

#now we want to get out the actual values for a couple of different absolute concentrations (for now e.g. for 10):

P90 <- quantile(AbsE,0.9)
BinEnd <- seq(BinUnderLim, P90,(P90 - BinUnderLim)/(ModBins-1))
BinEnd[length(BinEnd)+1] <- max(AbsE)

BinMeds <- rep(0,length(BinEnd))

for (i in 1:length(BinEnd)) {
	if (i != 1) {
		down <- BinEnd[i-1]
		up <- BinEnd[i] }
	else if (i == 1) {
		down <- 0
		up <- BinEnd[i] }
	
	sel <- (down <= AbsE & AbsE < up)
	BinMeds[i] <- median(AbsE[which(sel)])
		}
		

BinFCCutOff <- predict(fit,data.frame(BinMe=BinMeds)) 
print('Concentration Bins')
print(BinEnd)
print('CutOFFS')
print(2^BinFCCutOff)

quartz()
plot(AbsE,HFC,xlab = 'Absolute Expression', ylab = 'log2 FC', pch = 20, log='y')

points(BinMeds,BinFCCutOff,pch = 17, col='yellow', cex = 1.7)
for (i in 1:length(BinEnd)){ print(BinEnd[i]);
	abline(v=BinEnd[i], lty = 2, col='gray', lwd = 2)
	}
#################################################
## PART2: CV MODEL ##############################
#################################################


VWithin <- apply(x[,which(Allcols == ControlTest[1])], 1, var) + apply(x[,which(Allcols == ControlTest[2])], 1, var)

SDWithin <- sqrt(VWithin/(length(Allcols)-length(ControlTest)))

M <- apply(x, 1, mean)

CV <- SDWithin/M  

quartz()
plot(AbsE,CV,xlab = 'Absolute Expression', ylab = 'CV', pch = 20, log = 'y')

#################################################
## Step2: Modeling a discrete CV model ##########
#################################################

SCV <- CV[S$ix]

BinEnds <- rep(0,NumBins)
CVupCI <- rep(0,NumBins)
BinMe <- rep(0,NumBins)

GeneSel2 <- c()
for (j in 1:NumBins) {
	if (j != NumBins) {
		BinCV <- SCV[((j-1)*ElsPerBin + 1):(j*ElsPerBin)]
		BinAbsE <- S$x[((j-1)*ElsPerBin + 1):(j*ElsPerBin)]
		BinGenes <- SGeNa[((j-1)*ElsPerBin + 1):(j*ElsPerBin)]
		} else {BinCV <- SCV[((j-1)*ElsPerBin + 1):dim(x)[1]]; 
			    BinAbsE <- S$x[((j-1)*ElsPerBin + 1):dim(x)[1]];
			    BinGenes <- SGeNa[((j-1)*ElsPerBin + 1):dim(x)[1]]  }
	
	BinEnds[j] <- BinAbsE[length(BinAbsE)]
	
	CVupCI[j] <- median(BinCV)*sqrt(qchisq(ConfCV, df = (length(Allcols) - 1))/(length(Allcols) - 1)) 	
	GeneSel2 <- c(GeneSel2, BinGenes[BinCV >= CVupCI[j] ])
	
	BinMe[j] <- median(BinAbsE)	
	}

yellows <- GeneNames %in% GeneSel 

points(AbsE[which(yellows)],CV[which(yellows)],pch = 20, col='yellow')

points(BinMe,CVupCI,pch = '*', col='red', cex = 2.3)
for (i in 1:NumBins){
	abline(v=BinEnds[i], lty = 2, col='gray')
	}

#################################################
## Step3: Making a continuous CV model ##########
#################################################

DataF <- as.data.frame(cbind(BinMe,CVupCI))

fit2 <- nls(CVupCI ~ g+d/BinMe,data=DataF)

print(summary(fit2))

xval <- seq(0,max(AbsE),length=150)
yval <- predict(fit2,data.frame(BinMe=xval))
lines(xval,yval,col='blue',lwd = 2)

return(list(BinEnd,2^BinFCCutOff))
}
