# Supplementary material for: Statistical analysis of differential gene expression relative to a fold change threshold on NanoString data of mouse odorant receptor genes
Source: BMC Bioinformatics. 2014 Feb 4;15:39. doi: 10.1186/1471-2105-15-39 (PMC4016238; doi:10.1186/1471-2105-15-39)
Supplement: Additional file 4 — Software. A zip file of a folder containing the functions in R code to use the analytic tools developed here (tTREAT, tTREAT2, running FC model, and MA and MC plots). The folder also contains an R script as an example of how to apply these functions. The ReadMe file illustrates and explains how to use the tools. [file 1471-2105-15-39-S4.zip › BMCBioInf.Code.OCT2013/Functions/LibFunLoad.OCT2013.R]

LibFunLoad.OCT2013 <- function(WorkingDir){

# loading necessary libs

library(Biobase)
library(limma)
library(multtest)
library(SLqPCR)


print('All Libraries needed for NSRFC functionality have been loaded into the workspace /n')


# connecting to necessary functions

#Import Data

fd <- paste(paste(WorkingDir, 'ReadCsvNanoData', sep='/'), 'R', sep='.')
source(fd)


#NanoString-Normalize Data

NormalizeFunctions <- c('MGeneStability','NanoPosContrNorm','NanoBackgroundCorrect','doGeNorm','doNanoNormFix')

for (j in 1:length(NormalizeFunctions)){
	fn <- paste(paste(WorkingDir, NormalizeFunctions[j], sep = '/'), 'R', sep='.')
	source(fn)
}


#Plotting options:

PlottingFunctions <- c('MAplot_Nano','MAplot_RFC','MCplot')

for (j in 1:length(PlottingFunctions)){
	fp <- paste(paste(WorkingDir, PlottingFunctions[j], sep = '/'), 'R', sep='.')
	source(fp)
}


#De-genes anaylysis options:

AnalysisFunctions <- c('DeGenestTREAT','DeGenestTREAT2stages','LFC','DeGenestTREATRunningFC' )

for (j in 1:length(AnalysisFunctions)){
	fa <- paste(paste(WorkingDir, AnalysisFunctions[j], sep = '/'), 'R', sep='.')
	source(fa)
}


print('All NSRFC functions are loaded into the workspace /n')

}
