# Supplementary material for: Statistical analysis of differential gene expression relative to a fold change threshold on NanoString data of mouse odorant receptor genes
Source: BMC Bioinformatics. 2014 Feb 4;15:39. doi: 10.1186/1471-2105-15-39 (PMC4016238; doi:10.1186/1471-2105-15-39)
Supplement: Additional file 4 — Software. A zip file of a folder containing the functions in R code to use the analytic tools developed here (tTREAT, tTREAT2, running FC model, and MA and MC plots). The folder also contains an R script as an example of how to apply these functions. The ReadMe file illustrates and explains how to use the tools. [file 1471-2105-15-39-S4.zip › BMCBioInf.Code.OCT2013/Functions/MAplot_Nano.R]

MAplot_Nano <- function(x, ColTypes.factor, AoverAllCT = 'N', RealDatStart, DEList, rangePC, rangeNC, OtherList = c(), OutputFile = c(), addNames = 'Y') {
	

#######################################################                      # Functionality

# Input:
# x = a data Matrix containing gene expression data for a nr of genes. The assumption is that genes are rows and colums are different samples (different tissues, different replicates, etc.)

# ColTypes.factor = a factor that indicates the traits/mice strains/groups to be compared. When more than 1: the alphabetical (as sorted by R) first is always used here as the reference category.
	
# AoverAllCT = There is a possibility to plot the x-axis values of this plot (A = geomMean of counts) over all possible strain types, then put this value to 'Y'. 
# Otherwise the A values are calculated using the control strain only.

# RealDatStart = the row nr at which the genes of interest start, assuming that every row in the data matrix x before this row contains counts for PC, NC or HK genes.

# DEList = the list of DE genes (or other genes that one might be specially interested in), to be plotted and named on the MA plot.

# rangePC =  The row range of the positive controls

# rangeNC = The row range of the negative controls

# OtherList = Apart from DE-genes another list of potential genes of interest to appear in a different color on the plot (magenta!)

# OutputFile = option to keep csv table with M, A, DE-status etc of the genes as they are represented in this plot. If such a list is wanted, name the csv table you want to be created.

#addNames = Should the names of all the DE-genes and genes in Otherlist be displayed? Then 'Y', otherwise 'N'.

# Output:
# MA plot for the given database

#######################################################
	
# Some globals

GeneNames <- rownames(x)
Allcols <- ColTypes.factor; 
ControlTest <- levels(ColTypes.factor)
indexvect <- c(1:length(Allcols))

# Calculations of the M and A values:

	#allocation
	FC <- rep(0, dim(x)[1])
	A <- rep(0, dim(x)[1])
	
	FC = apply(x[,indexvect[Allcols == ControlTest[2]]], 1, geomMean)/apply(x[,indexvect[Allcols == ControlTest[1]]], 1, geomMean) 
	#Here we adhere to using geomMean in the definition of FC (t-test on the differences in M values!)
	
	if (AoverAllCT == 'N') {	
    A = apply(x[,indexvect[Allcols == ControlTest[1]]], 1, geomMean)    } else if (AoverAllCT == 'Y'){
    	 A = apply(x, 1, geomMean)} else {error = 'AoverAllCT can only be Y or N'}
    B <- A	 
    A <- log2(B+0.000001)
    
    
    # calculations of some averages to put on the final plot
    gM <- geomMean(FC[RealDatStart:length(FC)])
    M <- log2(FC+0.000001)

	
	Amean <-mean(A[RealDatStart:length(A)])


  
 
# Finding the genes to be annotated:    
 
# find Genes in large dataset given by DElist
if (length(DEList) != 0) {
DEI <- (GeneNames %in% DEList) }

# Find Genes in large dataset given by OtherList:
if (length(OtherList) != 0) {
OLI <- (GeneNames %in% OtherList) }

grps <- rep('non-DE genes', length(M))

if (length(DEList) != 0) {
grps[which(DEI)] <- 'DE genes'}

grps[rangePC] <- 'Pos Controls'
grps[rangeNC] <- 'Neg Controls'

if (length(OtherList) != 0) {
grps[which(OLI)] <- 'Other'}

  P <- data.frame(GeneNames,grps,FC,M,A)
  
  if (length(OutputFile) != 0) {
  write.csv(x=P,file=OutputFile, quote = FALSE, col.names=TRUE, row.names=FALSE)}

# setting up symbols for different genes:
symbols <- rep(1, length(M))

if (length(DEList) != 0) {
symbols[which(DEI)] <- 15 }

symbols[rangePC] <- 17
symbols[rangeNC] <- 17

#setting up colors for different genes:
cols <- rep('black', length(M))

if (length(OtherList) != 0) {
cols[which(OLI)] <- 'magenta' }

if (length(DEList) != 0) {
cols[which(DEI)] <- 'green'}
cols[rangePC] <- 'cyan'
cols[rangeNC] <- 'blue'


# plotting the MAIN plot
quartz()
plot(A, M, pch = symbols, col = cols, cex=1.7)
	

if (addNames == 'Y') {
	if (length(OtherList) != 0) {
	text(A[which(OLI)] + 1, M[which(OLI)], labels=GeneNames[which(OLI)], cex= 0.8, col='black', font = 3)
	}
	if (length(DEList) != 0) {
	text(A[which(DEI)] + 1, M[which(DEI)], labels=GeneNames[which(DEI)], cex= 0.8, col='black', font = 3)
	}
} else if (addNames == 'N') { } else {print('addDEnames can only be Y or N \n'); return() }

abline(h=log2(gM), lty=3, col='red', lwd = 2)
abline(h=log2(1.3), lty=2, col='yellow', lwd = 1.5)
abline(h=-log2(1.3), lty=2, col='yellow', lwd = 1.5)
abline(v=max(A[rangeNC]), lty = 3, col='black', lwd = 2)

legend(x = 12, y = -2.2, legend = c('DE genes', 'non-De genes','Positive controls', 'Negative controls'), pch = c(15,1,17,17), col = c('green','black', 'cyan', 'blue'),  bty = 'n', cex=1, pt.cex=1.5)
legend(x = 11.6, y = -2.2, legend = '', pch = (15), col = c('magenta'), bty = 'n', cex = 1, pt.cex = 1.5)


} 
