# Supplementary material for: Statistical analysis of differential gene expression relative to a fold change threshold on NanoString data of mouse odorant receptor genes
Source: BMC Bioinformatics. 2014 Feb 4;15:39. doi: 10.1186/1471-2105-15-39 (PMC4016238; doi:10.1186/1471-2105-15-39)
Supplement: Additional file 4 — Software. A zip file of a folder containing the functions in R code to use the analytic tools developed here (tTREAT, tTREAT2, running FC model, and MA and MC plots). The folder also contains an R script as an example of how to apply these functions. The ReadMe file illustrates and explains how to use the tools. [file 1471-2105-15-39-S4.zip › BMCBioInf.Code.OCT2013/Functions/MCplot.R]

MCplot <- function(x, ColTypes.factor, DEList, C) {
	

#######################################################                      # Functionality

# Input:
# x = a data Matrix containing gene expression data for a nr of genes. The assumption is that genes are rows and colums are different samples (different tissues, different replicates, etc.)
# Assumptions: PC, NC and HK are not in x any more

# ColTypes.factor = a factor that indicates the traits/mice strains/groups to be compared. When more than 1: the alphabetical (as sorted by R) first is always used here as the reference category.

# DEList = the list of DE genes (or other genes that one might be specially interested in), to be plotted and named on the MC plot.

# C =  a data Matrix containing a list of gene names and the number of the Chromosome they belong to

# Output:
# MC plot for the given database and NonWT strain

#######################################################
	
#some global vars:
GeneNames <- rownames(x)
Allcols <- ColTypes.factor
ControlTest <- levels(ColTypes.factor)
indexvect <- c(1:length(Allcols))	
    

######################################################
# Sorting genes on Chr 
######################################################

# allocation
CrN <- matrix(0, nrow = dim(x)[1], ncol = 1)

# find Genes in x dataset and match with Chromosome nr
for (i in 1: dim(x)[1]) {a <- (C[,1] == GeneNames[i]); CrN[i] = C[a,2] }

s <- sort(CrN, index.return = TRUE)

CrN <- CrN[s$ix]
x <- x[s$ix,]

######################################################

######################################################
# Preps for plot 
######################################################
	
#Calculations of the M values:

#allocation
M <- rep(0, dim(x)[1])
		
M = apply(x[,indexvect[Allcols == ControlTest[2]]], 1, geomMean)/apply(x[,indexvect[Allcols == ControlTest[1]]], 1, geomMean) 
gM <- geomMean(M[1:length(M)])	
M = log2(M + 0.0000001)
	

# Finding the genes to be annotated:    
 
# find Genes in large dataset given by DElist
if (length(DEList) != 0) {
DEI <- (GeneNames %in% DEList) 

DE.CrN.factor <- factor(CrN[which(DEI)])
DeGenesChrN <- levels(DE.CrN.factor)} else {DeGenesChrN <- c()}

############################################
# PREPARATIONS FOR THE MAIN PLOT 
############################################

xc <- c(1:dim(x)[1])

# prepare some colors for the different chromosomes

rainbowcols <- rainbow(20, start=0, end=0.8)
palette(rainbowcols[c(1,6,11,16,2,7,12,17,3,8,13,18,4,9,14,19,5,10,15,20)])

# prepare different symbols for the DE and non DE genes (based on input of DEList)

symbs <- rep(1, length(xc))
if (length(DEList) != 0) {
symbs[which(DEI)] <- 15}

#prepare the plot limits for y as given by the data:

ylim1 <- min(M) - 0.5
ylim2 <- max(M) + 0.5

#prepare for the plots legend:

f <- as.factor(CrN)

legend1 <- c()
for (k in 1:length(levels(f))) {
	if (levels(f)[k] == 20) {subs <- 'X'} else {subs <- as.character(levels(f)[k])}
	legend1 <- c(legend1,paste('Chr', subs, sep = ' '))
	}
	
# Preparations for the plot's legend 2:

if (length(DEList) != 0) {
legendDE <- rep(0,length(DeGenesChrN))
for (k in 1:length(DeGenesChrN)) {
ab <- paste('DE Chr', as.character(DeGenesChrN[k]), sep=' ')
legendDE[k] <- ab
}
} else {legendDE <- c()}


quartz()
par(xpd = TRUE, mar = par()$mar+c(0,0,0,4))

plot(xc, M, type = 'p', xaxt = 'n' ,col=CrN ,pch = symbs, xlab = '', xlim = c(1,dim(x)[1] + 5), cex=1.5, ylim = c(ylim1,ylim2))


legend(x = dim(x)[1] + 20, y = 1, legend = c(legend1, legendDE), pch = c(rep(1,length(levels(f))), rep(15, length(DeGenesChrN))), col = c(levels(f), DeGenesChrN), bty = 'n', cex = 1, pt.cex = 1.2)

if (length(DEList > 0)) {
	text(xc[which(DEI)] + 10, M[which(DEI)], labels=GeneNames[which(DEI)], cex = 0.85, col='black', font = 3) 
	
}

lines(c(xc[1],xc[length(xc)]),rep(log2(gM),2), lty = 3, col = 'red') 


} 
