# Supplementary material for: Statistical analysis of differential gene expression relative to a fold change threshold on NanoString data of mouse odorant receptor genes
Source: BMC Bioinformatics. 2014 Feb 4;15:39. doi: 10.1186/1471-2105-15-39 (PMC4016238; doi:10.1186/1471-2105-15-39)
Supplement: Additional file 4 — Software. A zip file of a folder containing the functions in R code to use the analytic tools developed here (tTREAT, tTREAT2, running FC model, and MA and MC plots). The folder also contains an R script as an example of how to apply these functions. The ReadMe file illustrates and explains how to use the tools. [file 1471-2105-15-39-S4.zip › BMCBioInf.Code.OCT2013/Functions/MGeneStability.R]

MGeneStability <- function (x, HKgenes = c(15:19)) {

######################################################
# Functionality: 

# Input: 
# X = a data Matrix containing gene expression data for a number of HK genes. The assumption is that genes are rows and colums are different samples (different tissues, different replicates, etc.) 

# HKgenes = the places (a vector) were the assumed HK genes are in the data matrix: e.g. (15:23) or c(2, 7).# 

# Output:

#####################################################
nrGenes <- dim(x)[1]


#preallocation
PairwiseVar <- matrix(rep(0,length(HKgenes)), ncol = length(HKgenes), nrow = length(HKgenes))
Mgene <- rep(0, length(HKgenes))


for (i in c(1:length(HKgenes))) { 
	

   for (j in c(1:length(HKgenes))) {
   		if (i != j){ indHKi = HKgenes[i]; indHKj <- HKgenes[j]
   			        a <- log(x[indHKi,]/x[indHKj,]); 
   					PairwiseVar[i,j] <- sd(a) }
   			 
   		else { PairwiseVar[i,j] <- 1}
          	
          	
}

#print(PairwiseVar[i,])
Mgene[i] = mean(t(PairwiseVar[i,])); 

}

#print(Mgene)
names <- rownames(x)
HKGeneNames <- names[HKgenes]
print(HKGeneNames)
Out <- matrix(Mgene, nrow = length(Mgene), ncol=1, dimnames = list(HKGeneNames))

HKgeneNrs <- matrix(HKgenes, nrow = length(HKgenes), ncol = 1, dimnames = list(HKGeneNames))

print(HKgeneNrs)

return(Out)

}
