# Supplementary material for: Statistical analysis of differential gene expression relative to a fold change threshold on NanoString data of mouse odorant receptor genes
Source: BMC Bioinformatics. 2014 Feb 4;15:39. doi: 10.1186/1471-2105-15-39 (PMC4016238; doi:10.1186/1471-2105-15-39)
Supplement: Additional file 4 — Software. A zip file of a folder containing the functions in R code to use the analytic tools developed here (tTREAT, tTREAT2, running FC model, and MA and MC plots). The folder also contains an R script as an example of how to apply these functions. The ReadMe file illustrates and explains how to use the tools. [file 1471-2105-15-39-S4.zip › BMCBioInf.Code.OCT2013/Functions/NanoBackgroundCorrect.R]

NanoBackgroundCorrect <- function (x, BGgenes) {

######################################################
# Functionality: 

# Input: 
# X = a data Matrix containing gene expression data for a number of genes. The assumption is that genes are rows and colums are different samples (different tissues, different replicates, etc.) 
# BGgenes = the places (a vector) were the assumed Background (negative control) genes are in the data matrix: e.g. (15:23) or c(2, 7).# 

# Output:

#####################################################

nrGenes <- dim(x)[1]
nrLanes <- dim(x)[2]


# allocation
mBG <- rep(0, nrLanes)


for (j in 1:nrLanes) { mBG[j] <- (mean(x[BGgenes, j]) + 2*sd(x[BGgenes, j])) }
	 


return(mBG)
}
