# Supplementary material for: Statistical analysis of differential gene expression relative to a fold change threshold on NanoString data of mouse odorant receptor genes
Source: BMC Bioinformatics. 2014 Feb 4;15:39. doi: 10.1186/1471-2105-15-39 (PMC4016238; doi:10.1186/1471-2105-15-39)
Supplement: Additional file 4 — Software. A zip file of a folder containing the functions in R code to use the analytic tools developed here (tTREAT, tTREAT2, running FC model, and MA and MC plots). The folder also contains an R script as an example of how to apply these functions. The ReadMe file illustrates and explains how to use the tools. [file 1471-2105-15-39-S4.zip › BMCBioInf.Code.OCT2013/Functions/NanoPosContrNorm.R]

NanoPosContrNorm <- function (x, PCgenes = c(1:6)) {

######################################################
# Functionality: 

# Input: 
# X = a data Matrix containing gene expression data for a number of genes. The assumption is that genes are rows and colums are 
# PCgenes = the places (a vector) were the assumed Postive Control genes are in the data matrix: e.g. (15:23) or c(2, 7).# 

# Output: a Normalization factor for every column (sample) to be multiplied with counts for every gene and sample

#####################################################

nrGenes <- dim(x)[1]
nrLanes <- dim(x)[2]


# allocation
gmPC <- rep(0, nrLanes)

for (j in 1:nrLanes) { gmPC[j] <- geomMean(x[PCgenes, j]) } 

AvPCgenes <- mean(gmPC) 

NormF <- rep(AvPCgenes, nrLanes) / gmPC 

return(NormF)

}
