# Supplementary material for: Statistical analysis of differential gene expression relative to a fold change threshold on NanoString data of mouse odorant receptor genes
Source: BMC Bioinformatics. 2014 Feb 4;15:39. doi: 10.1186/1471-2105-15-39 (PMC4016238; doi:10.1186/1471-2105-15-39)
Supplement: Additional file 4 — Software. A zip file of a folder containing the functions in R code to use the analytic tools developed here (tTREAT, tTREAT2, running FC model, and MA and MC plots). The folder also contains an R script as an example of how to apply these functions. The ReadMe file illustrates and explains how to use the tools. [file 1471-2105-15-39-S4.zip › BMCBioInf.Code.OCT2013/Functions/ReadCsvNanoData.R]

ReadCsvNanoData <- function(CVSname, h = FALSE)  {
	
######################################################
# Functionality: 
	
# Input: 
# CVSname = in '' the name (or path to) the csv file containing NanoString data that needs to be loaded 
# h = Have you added a header to the .csv file? If yes, then set this to TRUE so that it will be read in as well
	
# Output: a list the raw counts on the one hand and containing meta data on the other hand
	
#####################################################
	
	
	CVSin <- read.table(CVSname, header = h, 	sep = ",")
     
    CountStart <- grep('Positive', CVSin[,1])
    CountStart <- CountStart[1]
    
    t <- as.matrix(CVSin[CountStart:dim(CVSin)[1], 4:dim(CVSin)[2]]) 
    t <- apply(t,2, as.integer)
     
	GeneNames = CVSin[CountStart:dim(CVSin)[1], 2]
	SampID <- grep('Sample ID',CVSin[,1], fixed=TRUE)
	SampleNames = as.vector(as.matrix(CVSin[SampID,4:dim(CVSin)[2]]))

	CountDat <- matrix(t, nrow=dim(t)[1], ncol = dim(t)[2], dimnames = list(GeneNames, SampleNames))
	
	Info <- CVSin[1:(CountStart-1),] 
	Nano <- list('CountDat' = CountDat, 'Info' = Info) 

	return(Nano)
	
	}
	
	
