# Supplementary material for: Statistical analysis of differential gene expression relative to a fold change threshold on NanoString data of mouse odorant receptor genes
Source: BMC Bioinformatics. 2014 Feb 4;15:39. doi: 10.1186/1471-2105-15-39 (PMC4016238; doi:10.1186/1471-2105-15-39)
Supplement: Additional file 4 — Software. A zip file of a folder containing the functions in R code to use the analytic tools developed here (tTREAT, tTREAT2, running FC model, and MA and MC plots). The folder also contains an R script as an example of how to apply these functions. The ReadMe file illustrates and explains how to use the tools. [file 1471-2105-15-39-S4.zip › BMCBioInf.Code.OCT2013/GeneralRScriptForNanoStringCartridge.Oct2013.R]

#######################################################################################################################
#### GENERAL R SCRIPT TO RUN A NANOSTRING ANALYSIS                       ##############################################
#######################################################################################################################
#### Evelien Vaes, October 2013                                          ##############################################
#######################################################################################################################


# DEFINING SOME GLOBAL VARIABLES
#######################################################

# Pointing R toward the directory in which the NSRFC Functions are stored (where the folder that was unzipped is 
# saved on your computer)

FunctionsDir <- "/Users/evelien/Documents/TREATpackage/BMCBioInf.Code.OCT2013/Functions" #!!

# Pointing R toward the working directory in which the csv file or files that you want to load into R are stored:

DataFileDir <- "/Users/evelien/Documents/TREATpackage/BMCBioInf.Code.OCT2013/Data/"  #!!

# Now name here the csv file(s) you want to be loaded:

FilesToLoad <- c('MKExample.Gorilla.csv')  #!!

# There are typically 14 Pos and Neg Controls and then a Number of Ref Genes, so the actual analysis is all about the 
# genes that come after this bunch. In DatStart you will have to define the starting point: 

DatStart = 23   #!!
# In this example here: we have 14 Pos en Neg controls and 10 Reference genes (sometimes called housekeeping genes). 
#This means that the first 24 rows of the data table is occupied by the 24 controls+reference genes. At position 25
# the genes that are of interest for the analysis start.

# Define what strain/genotype is in each column of the csv file(s) you plan to load:
StrainFact <- as.factor( c(rep('aWT', 6), rep('Mutant', 6)))   #!!

# List here the full Reference genes list (if you want to do a geNorm analysis on them) or else a pre-defined 
# short list of Ref genes:

HKgenes <- c('Adcy3','Ano2','Cnga2','Gnal','Omp')  #!!

# Do you want geNorm to pcik the best Ref genes out of this list (=1) or are you confident with this list?

geNorm01 <- 0  #!!

# Now define the FC-threshold you are interested in for the TREAT/tTREAT/tTREAT2 analysis

FCThres <- 1.3  #!!
# for tTREAT2 you can e.g. put this to c(1.5,1.3)

# Finally set the p-value significance you want to use in the TREAT/tTREAT/tTREAT2 analysis

Pvalue <- 0.05  #!!

# END OF SETTING GLOBALS
#######################################################


# First few steps for setting up
#######################################################

currentdir <- getwd() #save the current working directory to redirect R after this execution


LibFunLoad <- paste(FunctionsDir, 'LibFunLoad.OCT2013.R', sep='/')
source(LibFunLoad)

LibFunLoad.OCT2013(FunctionsDir)
	#This calls an R-function called LibFunLoad.OCT2013, which by itself loads the necessary R-packages and functions 
	#to the R workspace

setwd(DataFileDir)

# end of setting up phase
#######################################################


# Reading in data
#######################################################

# Actual NanoString Data set(s):

DMinList <- list()

for (d in 1:length(FilesToLoad)) {
	DMinList[[d]] <- ReadCsvNanoData(CVSname = FilesToLoad[d], h=FALSE) 
	# This will now read in a list where CountDat is containing the raw NanoString count data and Info is containing extra 
	# meta-data about the experiment(s) in question
}

#######################################################


# Pre-processing data
######################################################

# Merging the different data-sets together
DMall <- c()

for (d in 1:length(FilesToLoad)) {
	DM <- DMinList[[d]]$CountDat
    DMall <- cbind(DMall,DM)        
}

colnames(DMall) <- StrainFact


TotalStrains <- levels(StrainFact)

###########################################################################
# Quality of the raw counts: Delete genes with low raw counts on WT-mice! #
###########################################################################

# Note that if you do not wish the genes with low raw counts to be deleted from your raw data file, you can comment out
# the following 6 command lines and un-comment out the 7th

WT <- DMall[,which(colnames(DMall) %in% TotalStrains[1])]

LowCountsInd <- which(apply(DMall[DatStart:dim(DMall)[1],],1,median) < 100)

DMall.controls <- DMall[1:DatStart-1,]
DMall.genes <- DMall[DatStart:dim(DMall)[1],]
DMall.genes <- DMall.genes[-LowCountsInd,]

DMqc <- rbind(DMall.controls,DMall.genes)

#DMqc <- DMall

##########################################################################

# Finally: Performing the actual normalization in 3 steps:

ND <- doNanoNormFix(DMqc, (1:6), (7:14), HKnames  = HKgenes, geNorm = geNorm01)

#######################################################


# Actual tTREAT analysis and more interesting plots
########################################################

# Retrieve the number of DE genes, the list of DE genes (all according to the tTREAT analysis) based on the criteria you choose 

#######################################################
# Option 1 a TREAT or tTREAT analysis                #
#######################################################
 
# Note: As it is written now, actually a tTREAT is performed. Put the function parameter ModeratedStats to 'Y' if you want a TREAT.
# More information about DeGenestTREAT function input can be found in the beginning of the DeGenestTREAT code.

tTREAT.Res <- DeGenestTREAT(x = ND[DatStart:dim(ND)[1],], ColTypes.factor = StrainFact, FC = FCThres, ModeratedStats = 'N', adjusted=c('N','BH'))

print(tTREAT.Res)
 
#######################################################

#######################################################
# Option 2 a tTREAT2 analysis                         #
#######################################################

# More information about DeGenestTREAT2stages function input can be found in the beginning of the DeGenestTREAT2stages code.

tTREAT2.Res <- DeGenestTREAT2stages(x = ND[DatStart:dim(ND)[1],], ColTypes.factor = StrainFact, FC = FCThres, TwoSided = TRUE, adjusted=c('N','BH'))

print(tTREAT2.Res)
#######################################################


#######################################################
# Option 3 a running FC analysis                      #
#######################################################

# Please note that the running FC model, as it is coded right now, can only handle 2 groups defined in StrainFact (unlike TREAT, tTREAT 
# and tTREAT2 that can handle n-1 groups compared to an n-th control group simultaneously). 
# It can of course be ran separetely for any 2 groups that one wishes to compare. The following piece of code could then e.g. be
# iterated

# More information about the LFC and the DeGenestTREATRunningFC function input can be found in the beginning of their respetive R code files.

Fconc.model <- LFC(x = ND[DatStart:dim(ND)[1],], ColTypes.factor = StrainFact, ElementsInBin = 100, PercFC = 0.9, BinUnderLim = 200, ModBins = 8)

tTREATRun.Res <- DeGenestTREATRunningFC(x = ND[DatStart:dim(ND)[1],], ColTypes.factor = StrainFact, procedure = 1 , Fconc = Fconc.model, MTproc='Ev')

print(tTREATRun.Res)

#######################################################
# Some plots                                          #
#######################################################

# For the MC plot you might have a data file that links the genes to their Chromosomes. When it is already in R, perfect! Otherwise it can be 
# loaded like e.g.:

# Genes and Chromosome locatation data: set reading in data

Chromo <- read.table("ORnaming.csv", header = TRUE, sep = ",", colClasses = c('character', 'integer', rep('character', 5), 'integer') )  #!!

Chromo <- Chromo[1:615,c(5,2)] # Chromo now is a data matrix with a row for each gene and 2 columns, the first one containing the gene          #!!
# name and the second one containing the Chromosome nr (or the letter 'X' for the X chromosome)    


# Make the MA-plot(s) and MC-plot(s):

# More information about the MAplot_Nano and the MCplot function input can be found in the beginning of their respetive R code files.

AllStrain.types <- levels(StrainFact)

RFCTest.Res <- tTREATRun.Res   #!!

for (l in 1:length(RFCTest.Res)) { 
	  ND.2g <- ND[,which(StrainFact %in% c(AllStrain.types[1], AllStrain.types[l+1]))]
	  strains.2g <- factor(StrainFact[which(StrainFact %in% c(AllStrain.types[1], AllStrain.types[l+1]))], levels = c(AllStrain.types[1], AllStrain.types[l+1]))
      MAplot_Nano(x = ND.2g, ColTypes.factor = strains.2g, RealDatStart = DatStart, DEList= RFCTest.Res[[l]][which(RFCTest.Res[[l]][,'P.Val'] < Pvalue),'GeneID'], rangePC = (1:6), rangeNC = (7:14))
      #MAplot_RFC(x = ND.2g, ColTypes.factor = strains.2g, RealDatStart = DatStart, DEList = RFCTest.Res[[l]][which(RFCTest.Res[[l]][,'P.Val'] < Pvalue),'GeneID'], rangePC = (1:6), rangeNC = (7:14), OtherList = c(), addNames = 'Y', LFCList = Fconc.model)
      MCplot(x = ND.2g[DatStart:dim(ND.2g)[1],], ColTypes.factor = strains.2g, DEList = RFCTest.Res[[l]][which(RFCTest.Res[[l]][,'P.Val'] < Pvalue),'GeneID'], C = Chromo)
  }
  


#######################################################


setwd(currentdir)
	
